# Supplementary material for: Oxygenated Cyclohexene Derivatives from the Stem and Root Barks of Uvaria pandensis
Source: J Nat Prod. 2021 Nov 22;84(12):3080–9. doi: 10.1021/acs.jnatprod.1c00811 (PMC8713284; doi:10.1021/acs.jnatprod.1c00811)
Supplement: Supplementary file 2 — np1c00811_si_002.cif [file np1c00811_si_002.cif]

data_ag_gp_299_0m_a
# start Validation Reply Form
_vrf_PLAT420_ag_gp_299_0m_a
;
PROBLEM: D-H Bond Without Acceptor  O4       --H4A      .     Please Check 
RESPONSE: hydroxy group not forming a H-bond
;
# end Validation Reply Form
_audit_creation_date               2021-08-31
_audit_creation_method
;
Olex2 1.3
(compiled 2020.11.12 svn.r5f609507 for OlexSys, GUI svn.r6272)
;
_shelx_SHELXL_version_number       '2018/3'
_audit_contact_author_address      ?
_audit_contact_author_email        ?
_audit_contact_author_name         ''
_audit_contact_author_phone        ?
_publ_contact_author_id_orcid      ?
_publ_section_references
;
Dolomanov, O.V., Bourhis, L.J., Gildea, R.J, Howard, J.A.K. & Puschmann, H.
 (2009), J. Appl. Cryst. 42, 339-341.

Sheldrick, G.M. (2008). Acta Cryst. A64, 112-122.
;
_chemical_name_common              ?
_chemical_name_systematic          ?
_chemical_formula_moiety           'C22 H22 O7'
_chemical_formula_sum              'C22 H22 O7'
_chemical_formula_weight           398.39
_chemical_absolute_configuration   rm
_chemical_melting_point            ?
loop_
  _atom_type_symbol
  _atom_type_description
  _atom_type_scat_dispersion_real
  _atom_type_scat_dispersion_imag
  _atom_type_scat_source
 'C' 'C' 0.0033 0.0016 'International Tables Vol C Tables 4.2.6.8 and 6.1.1.4'
 'H' 'H' 0.0000 0.0000 'International Tables Vol C Tables 4.2.6.8 and 6.1.1.4'
 'O' 'O' 0.0106 0.0060 'International Tables Vol C Tables 4.2.6.8 and 6.1.1.4'

_shelx_space_group_comment
;
The symmetry employed for this shelxl refinement is uniquely defined
by the following loop, which should always be used as a source of
symmetry information in preference to the above space-group names.
They are only intended as comments.
;
_space_group_crystal_system        'orthorhombic'
_space_group_IT_number             19
_space_group_name_H-M_alt          'P 21 21 21'
_space_group_name_Hall             'P 2ac 2ab'
loop_
  _space_group_symop_operation_xyz
 'x, y, z'
 '-x+1/2, -y, z+1/2'
 '-x, y+1/2, -z+1/2'
 'x+1/2, -y+1/2, -z'

_cell_length_a                     5.8321(6)
_cell_length_b                     14.2977(15)
_cell_length_c                     22.749(2)
_cell_angle_alpha                  90
_cell_angle_beta                   90
_cell_angle_gamma                  90
_cell_volume                       1897.0(3)
_cell_formula_units_Z              4
_cell_measurement_reflns_used      3127
_cell_measurement_temperature      150(2)
_cell_measurement_theta_max        22.04
_cell_measurement_theta_min        2.99
_shelx_estimated_absorpt_T_max     ?
_shelx_estimated_absorpt_T_min     ?
_exptl_absorpt_coefficient_mu      0.104
_exptl_absorpt_correction_T_max    0.7457
_exptl_absorpt_correction_T_min    0.6813
_exptl_absorpt_correction_type     multi-scan
_exptl_absorpt_process_details     SADABS
_exptl_absorpt_special_details     ?
_exptl_crystal_colour              colourless
_exptl_crystal_colour_primary      colourless
_exptl_crystal_density_diffrn      1.395
_exptl_crystal_density_meas        ?
_exptl_crystal_density_method      ?
_exptl_crystal_description         prism
_exptl_crystal_F_000               840
_exptl_crystal_size_max            0.32
_exptl_crystal_size_mid            0.28
_exptl_crystal_size_min            0.16
_exptl_transmission_factor_max     ?
_exptl_transmission_factor_min     ?
_diffrn_reflns_av_R_equivalents    0.0635
_diffrn_reflns_av_unetI/netI       0.0533
_diffrn_reflns_Laue_measured_fraction_full  0.999
_diffrn_reflns_Laue_measured_fraction_max  0.999
_diffrn_reflns_limit_h_max         6
_diffrn_reflns_limit_h_min         -7
_diffrn_reflns_limit_k_max         17
_diffrn_reflns_limit_k_min         -16
_diffrn_reflns_limit_l_max         27
_diffrn_reflns_limit_l_min         -27
_diffrn_reflns_number              17903
_diffrn_reflns_point_group_measured_fraction_full  0.999
_diffrn_reflns_point_group_measured_fraction_max  0.999
_diffrn_reflns_theta_full          25.237
_diffrn_reflns_theta_max           25.237
_diffrn_reflns_theta_min           1.682
_diffrn_ambient_temperature        150.15
_diffrn_detector_area_resol_mean   8
_diffrn_measured_fraction_theta_full  0.999
_diffrn_measured_fraction_theta_max  0.999
_diffrn_measurement_device_type    'Bruker SMART APEX CCD area detector'
_diffrn_measurement_method         '\w and \f scans'
_diffrn_radiation_monochromator    graphite
_diffrn_radiation_type             MoK\a
_diffrn_radiation_wavelength       0.71073
_diffrn_source                     'sealed tube'
_reflns_Friedel_coverage           0.708
_reflns_Friedel_fraction_full      1.000
_reflns_Friedel_fraction_max       1.000
_reflns_number_gt                  2898
_reflns_number_total               3405
_reflns_special_details
;
 Reflections were merged by SHELXL according to the crystal
 class for the calculation of statistics and refinement.
 
 _reflns_Friedel_fraction is defined as the number of unique
 Friedel pairs measured divided by the number that would be
 possible theoretically, ignoring centric projections and
 systematic absences.
;
_reflns_threshold_expression       'I > 2\s(I)'
_computing_cell_refinement         'Bruker SAINT'
_computing_data_collection         'Bruker APEX2'
_computing_data_reduction          'Bruker SAINT'
_computing_molecular_graphics      'Olex2 1.3 (Dolomanov et al., 2009)'
_computing_publication_material    'Olex2 1.3 (Dolomanov et al., 2009)'
_computing_structure_refinement    'XL  (Sheldrick, 2008)'
_computing_structure_solution      'SHELXS-97 (Sheldrick 2008)'
_refine_diff_density_max           0.258
_refine_diff_density_min           -0.242
_refine_diff_density_rms           0.064
_refine_ls_abs_structure_details
;
 Flack x determined using 1037 quotients [(I+)-(I-)]/[(I+)+(I-)]
 (Parsons, Flack and Wagner, Acta Cryst. B69 (2013) 249-259).
;
_refine_ls_abs_structure_Flack     0.2(8)
_refine_ls_extinction_coef         0.0116(18)
_refine_ls_extinction_expression  
 'Fc^*^=kFc[1+0.001xFc^2^\l^3^/sin(2\q)]^-1/4^'
_refine_ls_extinction_method       'SHELXL-2018/3 (Sheldrick 2018)'
_refine_ls_goodness_of_fit_ref     1.077
_refine_ls_hydrogen_treatment      constr
_refine_ls_matrix_type             full
_refine_ls_number_parameters       266
_refine_ls_number_reflns           3405
_refine_ls_number_restraints       0
_refine_ls_R_factor_all            0.0601
_refine_ls_R_factor_gt             0.0477
_refine_ls_restrained_S_all        1.077
_refine_ls_shift/su_max            0.000
_refine_ls_shift/su_mean           0.000
_refine_ls_structure_factor_coef   Fsqd
_refine_ls_weighting_details      
 'w=1/[\s^2^(Fo^2^)+(0.0456P)^2^+0.6889P] where P=(Fo^2^+2Fc^2^)/3'
_refine_ls_weighting_scheme        calc
_refine_ls_wR_factor_gt            0.1084
_refine_ls_wR_factor_ref           0.1160
_refine_special_details            ?
_olex2_refinement_description
;
1. Fixed Uiso
 At 1.2 times of:
  All C(H) groups, All C(H,H) groups
 At 1.5 times of:
  All C(H,H,H) groups, All O(H) groups
2.a Ternary CH refined with riding coordinates:
 C8(H8), C11(H11), C13(H13)
2.b Secondary CH2 refined with riding coordinates:
 C15(H15A,H15B)
2.c Aromatic/amide H refined with riding coordinates:
 C1(H1), C2(H2), C3(H3), C4(H4), C5(H5), C9(H9), C10(H10), C18(H18), C19(H19),
 C20(H20), C21(H21), C22(H22)
2.d Idealised Me refined as rotating group:
 C14(H14A,H14B,H14C)
2.e Idealised tetrahedral OH refined as rotating group:
 O3(H3A), O4(H4A)
;
_atom_sites_solution_hydrogens     geom
_atom_sites_solution_primary       ?
_atom_sites_solution_secondary     ?
loop_
  _atom_site_label
  _atom_site_type_symbol
  _atom_site_fract_x
  _atom_site_fract_y
  _atom_site_fract_z
  _atom_site_U_iso_or_equiv
  _atom_site_adp_type
  _atom_site_occupancy
  _atom_site_site_symmetry_order
  _atom_site_calc_flag
  _atom_site_refinement_flags_posn
  _atom_site_refinement_flags_adp
  _atom_site_refinement_flags_occupancy
  _atom_site_disorder_assembly
  _atom_site_disorder_group
 C1 C 0.7975(7) 0.4109(3) 0.52796(17) 0.0316(10) Uani 1 1 d . . . . .
 H1 H 0.938699 0.435933 0.514320 0.038 Uiso 1 1 calc R U . . .
 C2 C 0.7604(8) 0.4001(3) 0.58788(18) 0.0373(11) Uani 1 1 d . . . . .
 H2 H 0.876208 0.417299 0.615190 0.045 Uiso 1 1 calc R U . . .
 C3 C 0.5555(8) 0.3645(3) 0.60746(17) 0.0388(11) Uani 1 1 d . . . . .
 H3 H 0.529366 0.357538 0.648445 0.047 Uiso 1 1 calc R U . . .
 C4 C 0.3862(8) 0.3386(3) 0.56769(18) 0.0386(11) Uani 1 1 d . . . . .
 H4 H 0.245233 0.313636 0.581568 0.046 Uiso 1 1 calc R U . . .
 C5 C 0.4224(7) 0.3489(3) 0.50783(17) 0.0297(9) Uani 1 1 d . . . . .
 H5 H 0.306745 0.331258 0.480598 0.036 Uiso 1 1 calc R U . . .
 C6 C 0.6294(6) 0.3854(3) 0.48794(16) 0.0251(9) Uani 1 1 d . . . . .
 C7 C 0.6779(7) 0.3982(3) 0.42466(16) 0.0259(9) Uani 1 1 d . . . . .
 C8 C 0.5309(6) 0.3804(3) 0.32692(14) 0.0247(8) Uani 1 1 d . . . . .
 H8 H 0.621360 0.437894 0.317532 0.030 Uiso 1 1 calc R U . . .
 C9 C 0.6556(7) 0.2954(3) 0.30510(16) 0.0296(9) Uani 1 1 d . . . . .
 H9 H 0.786238 0.274565 0.326322 0.035 Uiso 1 1 calc R U . . .
 C10 C 0.5932(7) 0.2484(3) 0.25804(17) 0.0298(9) Uani 1 1 d . . . . .
 H10 H 0.680002 0.195165 0.246662 0.036 Uiso 1 1 calc R U . . .
 C11 C 0.3880(6) 0.2763(3) 0.22152(17) 0.0258(9) Uani 1 1 d . . . . .
 H11 H 0.428181 0.270132 0.178967 0.031 Uiso 1 1 calc R U . . .
 C12 C 0.3165(6) 0.3773(3) 0.23375(15) 0.0218(8) Uani 1 1 d . . . . .
 C13 C 0.2941(6) 0.3879(3) 0.30066(15) 0.0228(8) Uani 1 1 d . . . . .
 H13 H 0.196663 0.336038 0.316273 0.027 Uiso 1 1 calc R U . . .
 C14 C 0.2230(9) 0.1231(3) 0.2211(2) 0.0453(12) Uani 1 1 d . . . . .
 H14A H 0.274084 0.116036 0.180262 0.068 Uiso 1 1 calc R U . . .
 H14B H 0.077715 0.089838 0.226556 0.068 Uiso 1 1 calc R U . . .
 H14C H 0.339011 0.097015 0.247557 0.068 Uiso 1 1 calc R U . . .
 C15 C 0.0909(6) 0.4003(3) 0.20319(15) 0.0260(9) Uani 1 1 d . . . . .
 H15A H -0.031588 0.357270 0.216522 0.031 Uiso 1 1 calc R U . . .
 H15B H 0.043692 0.465256 0.212066 0.031 Uiso 1 1 calc R U . . .
 C16 C -0.0489(6) 0.3754(3) 0.10630(15) 0.0225(8) Uani 1 1 d . . . . .
 C17 C 0.0127(6) 0.3721(3) 0.04307(15) 0.0217(8) Uani 1 1 d . . . . .
 C18 C -0.1506(7) 0.3400(3) 0.00312(16) 0.0273(9) Uani 1 1 d . . . . .
 H18 H -0.295098 0.318395 0.016777 0.033 Uiso 1 1 calc R U . . .
 C19 C -0.1023(7) 0.3397(3) -0.05634(16) 0.0313(10) Uani 1 1 d . . . . .
 H19 H -0.211975 0.316428 -0.083514 0.038 Uiso 1 1 calc R U . . .
 C20 C 0.1066(7) 0.3735(3) -0.07628(17) 0.0306(9) Uani 1 1 d . . . . .
 H20 H 0.138015 0.374765 -0.117246 0.037 Uiso 1 1 calc R U . . .
 C21 C 0.2687(6) 0.4052(3) -0.03706(16) 0.0280(9) Uani 1 1 d . . . . .
 H21 H 0.411374 0.428197 -0.051088 0.034 Uiso 1 1 calc R U . . .
 C22 C 0.2243(6) 0.4037(3) 0.02320(16) 0.0269(9) Uani 1 1 d . . . . .
 H22 H 0.337522 0.424027 0.050362 0.032 Uiso 1 1 calc R U . . .
 O1 O 0.8573(5) 0.4281(2) 0.40488(11) 0.0349(7) Uani 1 1 d . . . . .
 O2 O 0.4999(4) 0.37259(18) 0.39053(10) 0.0260(6) Uani 1 1 d . . . . .
 O3 O 0.1915(5) 0.47506(18) 0.31545(11) 0.0324(7) Uani 1 1 d . . . . .
 H3A H 0.101982 0.467604 0.343989 0.049 Uiso 1 1 calc R U . . .
 O4 O 0.4895(4) 0.44019(19) 0.21448(11) 0.0281(6) Uani 1 1 d . . . . .
 H4A H 0.428853 0.484521 0.195905 0.042 Uiso 1 1 calc R U . . .
 O5 O 0.1917(5) 0.21882(19) 0.23373(12) 0.0340(7) Uani 1 1 d . . . . .
 O6 O 0.1314(4) 0.38904(19) 0.14079(10) 0.0274(6) Uani 1 1 d . . . . .
 O7 O -0.2446(4) 0.3663(2) 0.12406(11) 0.0339(7) Uani 1 1 d . . . . .

loop_
  _atom_site_aniso_label
  _atom_site_aniso_U_11
  _atom_site_aniso_U_22
  _atom_site_aniso_U_33
  _atom_site_aniso_U_23
  _atom_site_aniso_U_13
  _atom_site_aniso_U_12
 C1 0.028(2) 0.036(2) 0.031(2) -0.0015(18) -0.0026(17) -0.0040(18)
 C2 0.043(3) 0.041(3) 0.028(2) -0.0016(19) -0.0110(19) -0.003(2)
 C3 0.052(3) 0.045(3) 0.020(2) 0.0016(19) -0.0014(19) -0.004(2)
 C4 0.038(3) 0.050(3) 0.029(2) 0.005(2) 0.0043(19) -0.009(2)
 C5 0.029(2) 0.037(2) 0.023(2) 0.0020(17) -0.0041(17) 0.0001(18)
 C6 0.029(2) 0.023(2) 0.0236(19) -0.0027(16) -0.0021(15) 0.0010(17)
 C7 0.027(2) 0.025(2) 0.026(2) -0.0030(17) -0.0022(16) 0.0000(18)
 C8 0.029(2) 0.033(2) 0.0125(17) -0.0013(16) 0.0015(15) 0.0003(18)
 C9 0.026(2) 0.036(2) 0.026(2) 0.0073(18) 0.0014(17) 0.0049(18)
 C10 0.027(2) 0.030(2) 0.032(2) 0.0008(17) 0.0023(17) 0.0055(17)
 C11 0.027(2) 0.026(2) 0.024(2) -0.0028(16) 0.0036(16) -0.0022(17)
 C12 0.0212(18) 0.023(2) 0.0211(19) -0.0014(16) 0.0019(15) -0.0018(16)
 C13 0.0260(19) 0.023(2) 0.0200(18) 0.0006(15) 0.0011(15) -0.0007(17)
 C14 0.064(3) 0.029(3) 0.043(3) -0.003(2) 0.009(2) -0.009(2)
 C15 0.0250(19) 0.036(2) 0.0173(19) -0.0003(16) 0.0030(15) 0.0011(19)
 C16 0.0215(19) 0.024(2) 0.0218(19) 0.0002(15) 0.0000(15) -0.0001(17)
 C17 0.0243(18) 0.0216(19) 0.0193(18) 0.0009(15) -0.0015(15) 0.0007(17)
 C18 0.025(2) 0.032(2) 0.026(2) 0.0020(17) 0.0007(16) -0.0013(18)
 C19 0.031(2) 0.040(3) 0.023(2) -0.0022(17) -0.0067(17) -0.003(2)
 C20 0.034(2) 0.034(2) 0.023(2) 0.0035(18) 0.0044(17) 0.000(2)
 C21 0.026(2) 0.035(2) 0.0226(19) 0.0036(17) 0.0037(16) -0.0029(18)
 C22 0.025(2) 0.030(2) 0.026(2) 0.0022(17) -0.0016(16) -0.0007(18)
 O1 0.0269(15) 0.052(2) 0.0260(16) -0.0038(13) 0.0020(12) -0.0105(14)
 O2 0.0257(13) 0.0354(16) 0.0170(12) 0.0006(11) -0.0021(11) -0.0051(13)
 O3 0.0365(16) 0.0346(16) 0.0261(15) -0.0035(12) 0.0053(12) 0.0101(13)
 O4 0.0286(14) 0.0286(15) 0.0271(15) 0.0051(11) 0.0015(12) -0.0048(12)
 O5 0.0297(15) 0.0267(15) 0.0456(17) -0.0024(13) 0.0066(13) -0.0052(13)
 O6 0.0238(14) 0.0419(18) 0.0166(13) 0.0019(12) 0.0007(10) 0.0020(13)
 O7 0.0247(15) 0.0535(19) 0.0237(14) -0.0037(14) 0.0052(11) -0.0041(14)

_geom_special_details
;
 All esds (except the esd in the dihedral angle between two l.s. planes)
 are estimated using the full covariance matrix.  The cell esds are taken
 into account individually in the estimation of esds in distances, angles
 and torsion angles; correlations between esds in cell parameters are only
 used when they are defined by crystal symmetry.  An approximate (isotropic)
 treatment of cell esds is used for estimating esds involving l.s. planes.
;
loop_
  _geom_bond_atom_site_label_1
  _geom_bond_atom_site_label_2
  _geom_bond_distance
  _geom_bond_site_symmetry_2
  _geom_bond_publ_flag
 C1 H1 0.9500 . ?
 C1 C2 1.389(6) . ?
 C1 C6 1.387(5) . ?
 C2 H2 0.9500 . ?
 C2 C3 1.373(6) . ?
 C3 H3 0.9500 . ?
 C3 C4 1.390(6) . ?
 C4 H4 0.9500 . ?
 C4 C5 1.386(5) . ?
 C5 H5 0.9500 . ?
 C5 C6 1.391(5) . ?
 C6 C7 1.478(5) . ?
 C7 O1 1.217(5) . ?
 C7 O2 1.347(5) . ?
 C8 H8 1.0000 . ?
 C8 C9 1.500(5) . ?
 C8 C13 1.508(5) . ?
 C8 O2 1.463(4) . ?
 C9 H9 0.9500 . ?
 C9 C10 1.316(5) . ?
 C10 H10 0.9500 . ?
 C10 C11 1.511(5) . ?
 C11 H11 1.0000 . ?
 C11 C12 1.529(5) . ?
 C11 O5 1.436(4) . ?
 C12 C13 1.535(4) . ?
 C12 C15 1.524(5) . ?
 C12 O4 1.421(4) . ?
 C13 H13 1.0000 . ?
 C13 O3 1.422(4) . ?
 C14 H14A 0.9800 . ?
 C14 H14B 0.9800 . ?
 C14 H14C 0.9800 . ?
 C14 O5 1.410(5) . ?
 C15 H15A 0.9900 . ?
 C15 H15B 0.9900 . ?
 C15 O6 1.448(4) . ?
 C16 C17 1.483(5) . ?
 C16 O6 1.326(4) . ?
 C16 O7 1.218(4) . ?
 C17 C18 1.394(5) . ?
 C17 C22 1.389(5) . ?
 C18 H18 0.9500 . ?
 C18 C19 1.382(5) . ?
 C19 H19 0.9500 . ?
 C19 C20 1.387(6) . ?
 C20 H20 0.9500 . ?
 C20 C21 1.377(5) . ?
 C21 H21 0.9500 . ?
 C21 C22 1.395(5) . ?
 C22 H22 0.9500 . ?
 O3 H3A 0.8400 . ?
 O4 H4A 0.8400 . ?

loop_
  _geom_angle_atom_site_label_1
  _geom_angle_atom_site_label_2
  _geom_angle_atom_site_label_3
  _geom_angle
  _geom_angle_site_symmetry_1
  _geom_angle_site_symmetry_3
  _geom_angle_publ_flag
 C2 C1 H1 119.8 . . ?
 C6 C1 H1 119.8 . . ?
 C6 C1 C2 120.3(4) . . ?
 C1 C2 H2 120.2 . . ?
 C3 C2 C1 119.7(4) . . ?
 C3 C2 H2 120.2 . . ?
 C2 C3 H3 119.8 . . ?
 C2 C3 C4 120.4(4) . . ?
 C4 C3 H3 119.8 . . ?
 C3 C4 H4 119.9 . . ?
 C5 C4 C3 120.2(4) . . ?
 C5 C4 H4 119.9 . . ?
 C4 C5 H5 120.3 . . ?
 C4 C5 C6 119.5(4) . . ?
 C6 C5 H5 120.3 . . ?
 C1 C6 C5 119.9(3) . . ?
 C1 C6 C7 118.1(4) . . ?
 C5 C6 C7 121.9(3) . . ?
 O1 C7 C6 124.6(3) . . ?
 O1 C7 O2 123.0(3) . . ?
 O2 C7 C6 112.4(3) . . ?
 C9 C8 H8 109.8 . . ?
 C9 C8 C13 111.8(3) . . ?
 C13 C8 H8 109.8 . . ?
 O2 C8 H8 109.8 . . ?
 O2 C8 C9 109.0(3) . . ?
 O2 C8 C13 106.5(3) . . ?
 C8 C9 H9 118.3 . . ?
 C10 C9 C8 123.3(4) . . ?
 C10 C9 H9 118.3 . . ?
 C9 C10 H10 118.9 . . ?
 C9 C10 C11 122.1(4) . . ?
 C11 C10 H10 118.9 . . ?
 C10 C11 H11 108.9 . . ?
 C10 C11 C12 111.4(3) . . ?
 C12 C11 H11 108.9 . . ?
 O5 C11 C10 112.0(3) . . ?
 O5 C11 H11 108.9 . . ?
 O5 C11 C12 106.7(3) . . ?
 C11 C12 C13 107.3(3) . . ?
 C15 C12 C11 110.9(3) . . ?
 C15 C12 C13 111.0(3) . . ?
 O4 C12 C11 110.3(3) . . ?
 O4 C12 C13 107.7(3) . . ?
 O4 C12 C15 109.6(3) . . ?
 C8 C13 C12 107.9(3) . . ?
 C8 C13 H13 109.1 . . ?
 C12 C13 H13 109.1 . . ?
 O3 C13 C8 110.7(3) . . ?
 O3 C13 C12 110.9(3) . . ?
 O3 C13 H13 109.1 . . ?
 H14A C14 H14B 109.5 . . ?
 H14A C14 H14C 109.5 . . ?
 H14B C14 H14C 109.5 . . ?
 O5 C14 H14A 109.5 . . ?
 O5 C14 H14B 109.5 . . ?
 O5 C14 H14C 109.5 . . ?
 C12 C15 H15A 110.4 . . ?
 C12 C15 H15B 110.4 . . ?
 H15A C15 H15B 108.6 . . ?
 O6 C15 C12 106.4(3) . . ?
 O6 C15 H15A 110.4 . . ?
 O6 C15 H15B 110.4 . . ?
 O6 C16 C17 112.7(3) . . ?
 O7 C16 C17 123.0(3) . . ?
 O7 C16 O6 124.2(3) . . ?
 C18 C17 C16 118.5(3) . . ?
 C22 C17 C16 121.3(3) . . ?
 C22 C17 C18 120.1(3) . . ?
 C17 C18 H18 120.0 . . ?
 C19 C18 C17 120.0(4) . . ?
 C19 C18 H18 120.0 . . ?
 C18 C19 H19 120.1 . . ?
 C18 C19 C20 119.9(4) . . ?
 C20 C19 H19 120.1 . . ?
 C19 C20 H20 119.8 . . ?
 C21 C20 C19 120.4(3) . . ?
 C21 C20 H20 119.8 . . ?
 C20 C21 H21 119.9 . . ?
 C20 C21 C22 120.3(4) . . ?
 C22 C21 H21 119.9 . . ?
 C17 C22 C21 119.3(3) . . ?
 C17 C22 H22 120.3 . . ?
 C21 C22 H22 120.3 . . ?
 C7 O2 C8 117.0(3) . . ?
 C13 O3 H3A 109.5 . . ?
 C12 O4 H4A 109.5 . . ?
 C14 O5 C11 114.4(3) . . ?
 C16 O6 C15 117.8(3) . . ?

loop_
  _geom_hbond_atom_site_label_D
  _geom_hbond_atom_site_label_H
  _geom_hbond_atom_site_label_A
  _geom_hbond_distance_DH
  _geom_hbond_distance_HA
  _geom_hbond_distance_DA
  _geom_hbond_angle_DHA
  _geom_hbond_site_symmetry_A
  _geom_hbond_publ_flag
 C14 H14B O3 0.98 2.46 3.319(5) 145.6 3_545 yes
 C14 H14C O4 0.98 2.60 3.435(5) 142.9 3_645 yes
 O3 H3A O1 0.84 2.07 2.896(4) 169.0 1_455 yes

loop_
  _geom_torsion_atom_site_label_1
  _geom_torsion_atom_site_label_2
  _geom_torsion_atom_site_label_3
  _geom_torsion_atom_site_label_4
  _geom_torsion
  _geom_torsion_site_symmetry_1
  _geom_torsion_site_symmetry_2
  _geom_torsion_site_symmetry_3
  _geom_torsion_site_symmetry_4
  _geom_torsion_publ_flag
 C1 C2 C3 C4 0.5(7) . . . . ?
 C1 C6 C7 O1 1.3(6) . . . . ?
 C1 C6 C7 O2 -178.8(3) . . . . ?
 C2 C1 C6 C5 0.1(6) . . . . ?
 C2 C1 C6 C7 -179.9(4) . . . . ?
 C2 C3 C4 C5 -0.3(7) . . . . ?
 C3 C4 C5 C6 0.0(6) . . . . ?
 C4 C5 C6 C1 0.1(6) . . . . ?
 C4 C5 C6 C7 -180.0(4) . . . . ?
 C5 C6 C7 O1 -178.6(4) . . . . ?
 C5 C6 C7 O2 1.3(5) . . . . ?
 C6 C1 C2 C3 -0.4(6) . . . . ?
 C6 C7 O2 C8 -178.7(3) . . . . ?
 C8 C9 C10 C11 0.0(6) . . . . ?
 C9 C8 C13 C12 -50.4(4) . . . . ?
 C9 C8 C13 O3 -172.0(3) . . . . ?
 C9 C8 O2 C7 82.4(4) . . . . ?
 C9 C10 C11 C12 17.9(5) . . . . ?
 C9 C10 C11 O5 -101.5(4) . . . . ?
 C10 C11 C12 C13 -50.9(4) . . . . ?
 C10 C11 C12 C15 -172.2(3) . . . . ?
 C10 C11 C12 O4 66.1(4) . . . . ?
 C10 C11 O5 C14 -61.7(4) . . . . ?
 C11 C12 C13 C8 68.2(4) . . . . ?
 C11 C12 C13 O3 -170.3(3) . . . . ?
 C11 C12 C15 O6 -61.5(4) . . . . ?
 C12 C11 O5 C14 176.1(3) . . . . ?
 C12 C15 O6 C16 158.8(3) . . . . ?
 C13 C8 C9 C10 17.0(5) . . . . ?
 C13 C8 O2 C7 -156.8(3) . . . . ?
 C13 C12 C15 O6 179.4(3) . . . . ?
 C15 C12 C13 C8 -170.5(3) . . . . ?
 C15 C12 C13 O3 -49.0(4) . . . . ?
 C16 C17 C18 C19 177.3(4) . . . . ?
 C16 C17 C22 C21 -175.6(3) . . . . ?
 C17 C16 O6 C15 175.7(3) . . . . ?
 C17 C18 C19 C20 -1.6(6) . . . . ?
 C18 C17 C22 C21 1.7(6) . . . . ?
 C18 C19 C20 C21 1.6(6) . . . . ?
 C19 C20 C21 C22 0.0(6) . . . . ?
 C20 C21 C22 C17 -1.6(6) . . . . ?
 C22 C17 C18 C19 -0.1(6) . . . . ?
 O1 C7 O2 C8 1.2(5) . . . . ?
 O2 C8 C9 C10 134.4(4) . . . . ?
 O2 C8 C13 C12 -169.3(3) . . . . ?
 O2 C8 C13 O3 69.1(4) . . . . ?
 O4 C12 C13 C8 -50.5(4) . . . . ?
 O4 C12 C13 O3 70.9(4) . . . . ?
 O4 C12 C15 O6 60.6(4) . . . . ?
 O5 C11 C12 C13 71.6(3) . . . . ?
 O5 C11 C12 C15 -49.7(4) . . . . ?
 O5 C11 C12 O4 -171.3(3) . . . . ?
 O6 C16 C17 C18 167.4(3) . . . . ?
 O6 C16 C17 C22 -15.2(5) . . . . ?
 O7 C16 C17 C18 -12.3(6) . . . . ?
 O7 C16 C17 C22 165.0(4) . . . . ?
 O7 C16 O6 C15 -4.6(5) . . . . ?

_shelx_res_file
;
TITL AG_GP_299_0m_a.res in P2(1)2(1)2(1)
    ag_gp_299_0m_a.res
    created by SHELXL-2018/3 at 10:31:30 on 31-Aug-2021
REM Old TITL AG_GP_299_0m in P2(1)2(1)2(1)
REM SHELXT solution in P2(1)2(1)2(1)
REM R1 0.113, Rweak 0.024, Alpha 0.002, Orientation as input
REM Flack x= 0.290 ( 0.801 ) from Parsons' quotients
REM Formula found by SHELXT: C22 O7
CELL 0.71073 5.8321 14.2977 22.7494 90 90 90
ZERR 4 0.0006 0.0015 0.0023 0 0 0
LATT -1
SYMM 0.5-X,-Y,0.5+Z
SYMM -X,0.5+Y,0.5-Z
SYMM 0.5+X,0.5-Y,-Z
SFAC C H O
UNIT 88 88 28
EQIV $1 -X,-0.5+Y,0.5-Z
EQIV $2 1-X,-0.5+Y,0.5-Z
EQIV $3 -1+X,+Y,+Z

L.S. 100
PLAN  5
TEMP -123
HTAB C14 O3_$1
HTAB C14 O4_$2
HTAB O3 O1_$3
CONF
BOND $H
MORE -1
fmap 2
acta
OMIT -3 50.5
REM <olex2.extras>
REM <HklSrc "%.\\AG_GP_299_0m_a.hkl">
REM </olex2.extras>

WGHT    0.045600    0.688900
EXTI    0.011563
FVAR       0.55993
C1    1    0.797460    0.410939    0.527960    11.00000    0.02818    0.03583 =
         0.03088   -0.00149   -0.00260   -0.00395
AFIX  43
H1    2    0.938699    0.435933    0.514320    11.00000   -1.20000
AFIX   0
C2    1    0.760390    0.400128    0.587881    11.00000    0.04348    0.04058 =
         0.02780   -0.00162   -0.01103   -0.00339
AFIX  43
H2    2    0.876208    0.417299    0.615190    11.00000   -1.20000
AFIX   0
C3    1    0.555520    0.364498    0.607460    11.00000    0.05188    0.04460 =
         0.02000    0.00164   -0.00139   -0.00368
AFIX  43
H3    2    0.529366    0.357538    0.648445    11.00000   -1.20000
AFIX   0
C4    1    0.386193    0.338556    0.567687    11.00000    0.03758    0.04963 =
         0.02872    0.00543    0.00430   -0.00924
AFIX  43
H4    2    0.245233    0.313636    0.581568    11.00000   -1.20000
AFIX   0
C5    1    0.422395    0.348937    0.507827    11.00000    0.02933    0.03657 =
         0.02321    0.00198   -0.00407    0.00015
AFIX  43
H5    2    0.306745    0.331258    0.480598    11.00000   -1.20000
AFIX   0
C6    1    0.629368    0.385439    0.487941    11.00000    0.02878    0.02293 =
         0.02365   -0.00270   -0.00209    0.00103
C7    1    0.677853    0.398185    0.424664    11.00000    0.02694    0.02466 =
         0.02614   -0.00296   -0.00217    0.00001
C8    1    0.530925    0.380381    0.326922    11.00000    0.02884    0.03262 =
         0.01251   -0.00131    0.00152    0.00026
AFIX  13
H8    2    0.621360    0.437894    0.317532    11.00000   -1.20000
AFIX   0
C9    1    0.655625    0.295439    0.305097    11.00000    0.02613    0.03640 =
         0.02620    0.00727    0.00140    0.00488
AFIX  43
H9    2    0.786238    0.274565    0.326322    11.00000   -1.20000
AFIX   0
C10   1    0.593211    0.248397    0.258041    11.00000    0.02722    0.03022 =
         0.03209    0.00083    0.00234    0.00548
AFIX  43
H10   2    0.680002    0.195165    0.246662    11.00000   -1.20000
AFIX   0
C11   1    0.387997    0.276298    0.221524    11.00000    0.02702    0.02617 =
         0.02435   -0.00284    0.00357   -0.00216
AFIX  13
H11   2    0.428181    0.270132    0.178967    11.00000   -1.20000
AFIX   0
C12   1    0.316454    0.377292    0.233754    11.00000    0.02118    0.02314 =
         0.02112   -0.00145    0.00190   -0.00177
C13   1    0.294147    0.387939    0.300663    11.00000    0.02603    0.02251 =
         0.02000    0.00064    0.00108   -0.00068
AFIX  13
H13   2    0.196663    0.336038    0.316273    11.00000   -1.20000
AFIX   0
C14   1    0.223022    0.123132    0.221060    11.00000    0.06380    0.02903 =
         0.04321   -0.00294    0.00883   -0.00922
AFIX 137
H14A  2    0.274084    0.116036    0.180262    11.00000   -1.50000
H14B  2    0.077715    0.089838    0.226556    11.00000   -1.50000
H14C  2    0.339011    0.097015    0.247557    11.00000   -1.50000
AFIX   0
C15   1    0.090899    0.400261    0.203191    11.00000    0.02503    0.03572 =
         0.01726   -0.00025    0.00300    0.00113
AFIX  23
H15A  2   -0.031588    0.357270    0.216522    11.00000   -1.20000
H15B  2    0.043692    0.465256    0.212066    11.00000   -1.20000
AFIX   0
C16   1   -0.048887    0.375449    0.106303    11.00000    0.02153    0.02425 =
         0.02178    0.00023   -0.00001   -0.00011
C17   1    0.012709    0.372123    0.043068    11.00000    0.02434    0.02157 =
         0.01928    0.00091   -0.00149    0.00066
C18   1   -0.150601    0.340042    0.003120    11.00000    0.02453    0.03176 =
         0.02568    0.00199    0.00070   -0.00130
AFIX  43
H18   2   -0.295098    0.318395    0.016777    11.00000   -1.20000
AFIX   0
C19   1   -0.102280    0.339734   -0.056339    11.00000    0.03101    0.04029 =
         0.02270   -0.00216   -0.00670   -0.00330
AFIX  43
H19   2   -0.211975    0.316428   -0.083514    11.00000   -1.20000
AFIX   0
C20   1    0.106590    0.373499   -0.076279    11.00000    0.03442    0.03448 =
         0.02297    0.00352    0.00438   -0.00008
AFIX  43
H20   2    0.138015    0.374765   -0.117246    11.00000   -1.20000
AFIX   0
C21   1    0.268680    0.405197   -0.037063    11.00000    0.02609    0.03532 =
         0.02260    0.00363    0.00367   -0.00292
AFIX  43
H21   2    0.411374    0.428197   -0.051088    11.00000   -1.20000
AFIX   0
C22   1    0.224281    0.403687    0.023202    11.00000    0.02506    0.02969 =
         0.02604    0.00225   -0.00156   -0.00066
AFIX  43
H22   2    0.337522    0.424027    0.050362    11.00000   -1.20000
AFIX   0
O1    3    0.857314    0.428139    0.404879    11.00000    0.02686    0.05191 =
         0.02596   -0.00384    0.00203   -0.01045
O2    3    0.499862    0.372585    0.390533    11.00000    0.02568    0.03544 =
         0.01695    0.00059   -0.00209   -0.00514
O3    3    0.191539    0.475058    0.315453    11.00000    0.03654    0.03458 =
         0.02607   -0.00354    0.00529    0.01013
AFIX 147
H3A   2    0.101982    0.467604    0.343989    11.00000   -1.50000
AFIX   0
O4    3    0.489548    0.440187    0.214477    11.00000    0.02856    0.02859 =
         0.02713    0.00507    0.00149   -0.00478
AFIX 147
H4A   2    0.428853    0.484521    0.195905    11.00000   -1.50000
AFIX   0
O5    3    0.191734    0.218824    0.233727    11.00000    0.02975    0.02674 =
         0.04559   -0.00238    0.00658   -0.00517
O6    3    0.131449    0.389038    0.140789    11.00000    0.02384    0.04192 =
         0.01657    0.00192    0.00069    0.00204
O7    3   -0.244570    0.366269    0.124063    11.00000    0.02468    0.05350 =
         0.02366   -0.00372    0.00520   -0.00408
HKLF 4


REM  AG_GP_299_0m_a.res in P2(1)2(1)2(1)
REM wR2 = 0.115991, GooF = S = 1.07718, Restrained GooF = 1.07718 for all data
REM R1 = 0.047694 for 2898 Fo > 4sig(Fo) and 0.060071 for all 3405 data
REM 266 parameters refined using 0 restraints

END

WGHT      0.0456      0.6889

REM Highest difference peak  0.258,  deepest hole -0.242,  1-sigma level  0.064
Q1    1   0.5893  0.4210  0.1780  11.00000  0.05    0.26
Q2    1   0.3442  0.2752  0.3101  11.00000  0.05    0.22
Q3    1   0.0120  0.2947  0.2031  11.00000  0.05    0.21
Q4    1   0.5427  0.2511  0.2951  11.00000  0.05    0.20
Q5    1   0.1694  0.2788  0.3061  11.00000  0.05    0.19
;
_shelx_res_checksum                27070
_shelx_hkl_file
;
  -1   0   0    0.20    1.50
   1   0   0   -2.00    1.30
  -1   0   0   -0.60    1.30
  -2   0   0  697.43   42.70
  -2   0   0  713.83   43.40
   2   0   0  681.23   42.70
  -3   0   0   -2.20    2.20
  -3   0   0    3.50    3.20
   3   0   0   -2.70    2.10
  -4   0   0   -3.60    2.50
  -4   0   0   -0.40    2.80
   4   0   0   -5.50    2.50
  -5   0   0    0.10    4.10
  -5   0   0    0.60    4.50
   5   0   0   -0.70    4.30
  -6   0   0    6.60    6.20
   6   0   0   12.60    6.90
  -6   0   0    9.80    6.00
  -7   0   0    8.20    7.60
  -7   0   0    1.10    5.70
   0  -1   0    0.30    0.40
   0   1   0    0.50    0.30
   0  -1   0   -0.10    0.30
   0   1   0    1.10    0.50
   0   1   0   -0.30    0.20
   0  -1   0   -0.30    0.20
   0   1   0    0.20    0.40
   0  -1   0   -0.20    0.20
   1   1   0   36.60    2.90
  -1  -1   0   34.30    4.30
  -1  -1   0   37.20    3.50
   1  -1   0   35.70    4.50
  -1   1   0   30.70    3.30
  -1  -1   0   29.30    4.00
   1   1   0   35.50    3.40
  -1   1   0   35.60    4.30
   1  -1   0   39.60    3.70
  -1   1   0   29.80    4.00
   2  -1   0   55.39    6.80
  -2  -1   0   34.30    5.50
   2   1   0   43.40    5.40
  -2   1   0   39.70    6.00
  -2  -1   0   36.40    5.80
  -3  -1   0   10.10    4.10
  -3   1   0   13.40    4.00
   3   1   0   16.20    4.20
  -3   1   0   10.10    4.50
   3  -1   0    5.90    3.70
  -3  -1   0   24.50    5.50
  -4   1   0    1.70    3.40
   4  -1   0    0.40    3.30
   4   1   0    2.60    3.50
  -4  -1   0   -0.50    3.40
  -4  -1   0    4.30    3.60
  -4   1   0    9.10    4.80
  -5  -1   0    6.40    4.60
   5   1   0   -7.20    3.40
  -5   1   0   -0.50    3.50
  -5  -1   0   -5.80    2.90
   5  -1   0   -1.90    4.10
  -5   1   0    0.70    4.40
  -6   1   0   -1.00    4.80
  -6   1   0   -6.10    4.20
  -6  -1   0    9.20    6.10
  -6  -1   0   -3.90    4.60
   6  -1   0   -0.90    5.10
  -7   1   0    6.80    8.10
  -7  -1   0   11.70    8.40
  -7  -1   0    2.70    7.10
   0  -2   0   -9.20    1.20
   0   2   0   -7.90    1.60
   0   2   0   -7.50    1.50
   0  -2   0   -7.80    1.40
   0  -2   0   -6.00    1.40
   0   2   0   -7.40    1.40
   1  -2   0  177.28   13.00
  -1   2   0  181.38   11.00
  -1   2   0  172.48   12.00
   1   2   0  176.38   10.50
   1   2   0  184.18   12.20
   1   2   0  174.98   10.60
  -1  -2   0  166.78   12.30
  -1  -2   0  185.28   12.10
   1  -2   0  184.58   10.90
  -2  -2   0   15.30    3.90
   2   2   0   13.10    2.90
  -2  -2   0   13.90    3.80
  -2   2   0   16.40    3.20
   2  -2   0   17.60    4.30
  -2   2   0   16.20    4.00
  -3  -2   0  231.68   18.80
   3  -2   0  251.37   19.60
   3   2   0  236.88   17.30
  -3   2   0  229.58   18.80
  -3   2   0  251.27   17.70
  -3  -2   0  276.37   19.60
   4  -2   0  162.48   18.10
  -4  -2   0  181.88   18.60
  -4   2   0  141.79   16.70
   4   2   0  156.08   13.60
  -4  -2   0  138.29   16.40
  -5   2   0  176.78   21.60
   5  -2   0  218.58   22.50
   5   2   0  198.18   19.10
  -5  -2   0  178.28   20.70
  -5  -2   0  182.68   20.60
  -6  -2   0   15.10    7.70
   6  -2   0   15.30    8.30
  -6   2   0   13.90    6.80
  -6  -2   0    8.30    6.50
  -6   2   0   14.50    6.10
  -7  -2   0    6.30    7.50
  -7   2   0    7.30    7.90
   7  -2   0   -2.00    6.20
  -7  -2   0    1.40    5.80
   0  -3   0   -2.50    0.50
   0  -3   0   -1.80    1.20
   0   3   0   -1.80    1.20
  -1   3   0  892.71   52.49
   1   3   0  896.61   52.69
  -1  -3   0  870.11   52.39
   1  -3   0  888.51   53.69
   1  -3   0  889.31   50.99
  -1  -3   0  863.21   52.99
  -1   3   0  901.71   50.99
   2   3   0    1.10    2.40
  -2  -3   0    1.50    2.30
   2  -3   0   -2.20    2.30
   2   3   0    1.30    1.50
  -2   3   0   -0.20    1.50
   2   3   0    0.50    1.10
  -2  -3   0   -0.60    2.10
  -2   3   0   -0.60    1.80
   3   3   0  139.09   11.30
   3  -3   0  130.39   15.20
  -3   3   0  148.09   15.60
  -3   3   0  169.88   12.20
  -3  -3   0  167.18   13.80
  -3  -3   0  153.48   15.70
  -4  -3   0  167.68   17.20
   4  -3   0  190.38   19.30
  -4  -3   0  126.79   15.90
   4   3   0  160.88   12.90
  -4   3   0  142.29   16.80
  -4   3   0  142.49   13.00
  -5   3   0   20.80    7.60
  -5   3   0   20.90    6.00
  -5  -3   0    7.60    5.60
  -5  -3   0   21.50    7.40
   5  -3   0   17.40    7.60
   6  -3   0   66.49   13.10
  -6  -3   0   57.49   12.40
  -6   3   0   55.19   12.80
  -6  -3   0   66.79   13.10
  -7  -3   0   40.20   12.50
  -7  -3   0   34.50   11.40
   7  -3   0   41.90   12.20
   7   3   0   50.29   12.80
   0  -4   0 9999.00  570.84
  -1   4   0  195.28   13.80
  -1  -4   0  223.48   14.80
   1  -4   0  208.98   15.30
  -1   4   0  198.08   12.10
   1   4   0  195.48   13.90
  -1   4   0  200.48   12.10
  -1  -4   0  215.28   13.80
   1  -4   0  206.08   12.40
  -2   4   0    0.30    1.30
   2  -4   0    2.80    3.50
  -2  -4   0   -0.20    2.40
   2   4   0    4.00    2.60
  -2   4   0   -3.70    2.00
  -2  -4   0    2.60    2.30
  -3   4   0  593.74   37.30
  -3  -4   0  565.94   40.10
   3   4   0  610.44   36.40
  -3   4   0  571.74   39.80
  -3  -4   0  642.64   40.00
   3   4   0  597.84   39.90
   3  -4   0  656.13   41.70
  -4  -4   0  142.19   17.20
  -4   4   0  142.99   16.90
   4   4   0  140.69   11.30
   4  -4   0  135.19   17.30
  -4   4   0  129.49   11.90
   4   4   0  161.78   17.50
  -4  -4   0  148.19   16.50
  -5  -4   0   19.90    7.20
  -5   4   0   10.60    6.10
   5  -4   0   16.40    7.40
  -5   4   0   15.90    5.60
  -5  -4   0   25.20    8.30
   5   4   0   23.10    7.60
   6   4   0    0.00    5.00
   6  -4   0   -1.40    4.70
  -6  -4   0    0.10    4.30
  -6   4   0   -4.50    5.50
  -6  -4   0    3.60    6.60
  -7   4   0   12.00    7.20
   7  -4   0    3.20    8.10
  -7  -4   0   -2.90    5.80
  -7  -4   0    9.50    7.70
   7   4   0    7.20    8.90
   0   5   0    3.00    1.90
   0  -5   0   -1.90    1.40
   0  -5   0   -1.10    1.60
   1   5   0    1.70    2.20
  -1  -5   0    3.20    1.30
   1  -5   0    0.90    3.00
  -1   5   0    3.20    1.20
  -1   5   0    0.60    1.80
  -1  -5   0    2.20    1.00
  -1   5   0    1.80    1.20
  -1  -5   0    1.80    2.20
   2  -5   0  112.89    7.50
  -2   5   0  115.69    7.60
  -2  -5   0  114.49   12.60
  -2  -5   0  114.09    9.90
  -2   5   0  100.69   11.00
   2   5   0   94.69   10.70
   2  -5   0  145.19   14.80
   3  -5   0    1.70    3.70
   3   5   0    1.80    1.10
  -3   5   0    1.80    2.00
  -3   5   0    4.50    3.50
   3   5   0    2.10    1.20
   3   5   0   -1.80    2.20
  -3  -5   0    0.00    2.90
  -3  -5   0    4.30    3.20
  -4   5   0   38.60    6.20
   4  -5   0   36.00    9.40
  -4   5   0   24.70    6.90
  -4  -5   0   43.50    9.40
   4   5   0   43.10    9.10
  -4  -5   0   43.20    8.70
  -5  -5   0   39.00    9.90
   5   5   0   26.30    8.30
   5  -5   0   26.90    9.10
  -5   5   0   18.20    8.10
  -5  -5   0   16.80    7.60
   6  -5   0    3.70    6.80
   6   5   0   10.30    7.10
  -6   5   0   -1.70    5.70
  -6  -5   0   -0.50    4.40
  -6  -5   0    9.40    6.90
  -7  -5   0   -7.90    3.90
  -7   5   0    2.40    8.10
  -7  -5   0    3.50    7.20
   7   5   0   -1.80    6.60
   7  -5   0    6.90    8.30
   0  -6   0 1666.93   97.59
   0  -6   0 1654.13   96.69
   0   6   0 1656.23   96.99
   1  -6   0   33.80    6.40
  -1  -6   0   28.50    5.30
   1   6   0   34.30    5.10
  -1   6   0   36.00    3.60
  -1   6   0   45.40    4.20
  -1   6   0   34.80    5.20
  -1  -6   0   31.20    3.70
   2  -6   0  156.58   16.40
  -2   6   0  150.38    9.30
  -2  -6   0  171.08   12.60
   2  -6   0  145.49    9.30
   2   6   0  147.79   12.60
  -2   6   0  150.88   12.70
  -2  -6   0  160.78   15.80
  -3   6   0    3.00    1.70
   3  -6   0    0.80    3.90
   3   6   0    1.80    3.50
  -3   6   0    1.20    3.50
  -3  -6   0   -1.90    2.60
  -3  -6   0    5.40    3.80
  -4  -6   0   13.10    5.40
   4  -6   0    7.70    5.70
   4   6   0    3.60    4.70
  -4   6   0    7.70    4.50
  -4  -6   0   10.20    5.80
   5  -6   0  100.09   16.40
   5   6   0   67.29   12.20
  -5  -6   0   85.79   13.10
  -5   6   0   77.09   13.70
  -5  -6   0   64.09   12.20
  -6  -6   0   -1.30    5.10
   6   6   0    3.40    7.00
  -6  -6   0   -3.20    5.10
  -6   6   0   -3.50    5.10
   6  -6   0   -0.90    5.40
  -7  -6   0   33.90   11.50
  -7   6   0    8.00    9.10
   7   6   0   10.70    8.40
   7  -6   0   16.40   10.90
  -7  -6   0    1.50    5.60
   0   7   0   -0.80    1.90
   0  -7   0    0.10    1.60
   0  -7   0    3.40    2.60
  -1  -7   0  161.98   11.30
  -1   7   0  165.48   11.10
  -1  -7   0  154.88   13.30
   1   7   0  173.48   12.90
   1  -7   0  172.38   14.70
  -1   7   0  169.68   12.80
  -2  -7   0  476.85   32.70
   2  -7   0  519.35   34.30
  -2   7   0  447.56   31.40
   2   7   0  471.55   31.50
   3  -7   0    3.10    4.80
  -3   7   0    5.50    4.00
   3   7   0    0.30    2.90
  -3  -7   0   13.00    5.20
  -3  -7   0    3.60    3.00
  -4  -7   0  185.98   20.70
   4   7   0  166.28   18.50
  -4   7   0  163.38   19.00
   4  -7   0  178.08   21.90
  -4  -7   0  174.38   18.30
   5   7   0  188.38   21.20
  -5  -7   0  152.38   19.60
  -5   7   0  244.98   25.30
  -5  -7   0  164.28   21.50
   5  -7   0  163.48   22.80
   6   7   0   92.99   15.80
  -6  -7   0   89.99   16.40
  -6   7   0  104.39   17.70
   6  -7   0   97.49   18.00
  -6  -7   0   82.19   14.10
  -7  -7   0   20.00    8.90
   7  -7   0   23.40   12.00
   7   7   0   14.90    9.20
  -7   7   0   20.10   11.20
  -7  -7   0   41.60   12.60
   0  -8   0 2912.51  164.78
   0   8   0 2709.13  165.08
   0  -8   0 2915.91  166.18
  -1   8   0   16.80    3.10
  -1  -8   0    7.60    3.80
   1   8   0    9.70    3.50
  -1  -8   0   16.40    3.50
  -1   8   0   18.10    4.40
   1  -8   0   12.10    5.30
  -2   8   0   10.90    4.30
  -2  -8   0    3.80    3.80
   2  -8   0    4.30    4.00
   2   8   0    5.90    3.50
  -3   8   0  199.38   20.90
   3   8   0  217.88   18.30
  -3  -8   0  223.48   19.90
  -3  -8   0  229.48   17.90
   3  -8   0  249.58   25.10
   4   8   0   57.19    9.80
  -4  -8   0   43.50   10.00
  -4  -8   0   37.50    7.90
  -4   8   0   65.49   11.70
   4  -8   0   37.00   10.20
   5  -8   0   98.29   16.70
   5   8   0   53.39   11.10
  -5  -8   0   73.09   12.20
  -5  -8   0   38.80   11.00
  -5   8   0   46.20   11.30
   6  -8   0    0.70    6.90
   6   8   0    9.60    7.40
  -6  -8   0   15.50    9.30
  -6   8   0   22.50    8.70
  -6  -8   0    7.20    6.40
   7  -8   0   -1.40    7.80
  -7  -8   0   -2.90    8.60
  -7   8   0   -3.80    8.10
   0   9   0    4.20    3.00
   0  -9   0    0.60    2.00
   0  -9   0   13.40    4.00
   1   9   0   10.50    3.60
  -1  -9   0    1.80    2.40
  -1  -9   0   12.00    4.30
  -1   9   0    4.10    3.00
   1  -9   0    8.50    4.40
  -1   9   0    5.80    2.60
  -2  -9   0   18.30    6.10
   2  -9   0    9.10    5.50
  -2   9   0   11.00    4.60
   2   9   0   17.70    5.10
  -3  -9   0   16.10    7.00
   3  -9   0   25.40    8.30
   3   9   0   33.30    7.30
  -3   9   0   39.90    8.40
   4  -9   0    4.20    6.00
   4   9   0   -3.90    2.80
  -4   9   0    8.20    5.10
  -4  -9   0    0.30    3.20
  -4  -9   0   -4.00    4.20
   5   9   0   37.60    9.40
  -5   9   0   17.30    8.20
  -5  -9   0   19.30    8.20
   5  -9   0   41.20   12.10
  -5  -9   0   40.10    9.00
   6  -9   0    3.30    6.60
  -6  -9   0    0.40    5.30
  -6  -9   0    0.30    6.90
   6   9   0   -2.70    4.60
  -6   9   0    1.00    7.20
   0 -10   0  140.09   11.60
   0  10   0  154.38   15.20
   0  10   0  139.19   12.30
   0 -10   0  139.39   14.60
   1  10   0   46.70    7.80
  -1 -10   0   51.79    6.70
  -1 -10   0   51.89    8.10
  -1  10   0   59.39    6.80
   1 -10   0   43.30    8.90
  -1  10   0   51.79    8.00
   2  10   0  535.15   37.40
   2 -10   0  584.24   41.00
  -2 -10   0  578.54   39.30
  -2  10   0  572.44   38.10
   3 -10   0  136.99   19.50
   3  10   0  143.89   16.30
  -3  10   0  159.68   18.00
  -3 -10   0  138.89   17.70
   4 -10   0   10.10    6.90
  -4  10   0   11.70    6.90
  -4 -10   0    4.90    5.60
   4  10   0   12.10    5.90
   5 -10   0   25.40   10.70
   5  10   0   18.70    7.40
  -5 -10   0   27.90    7.60
  -5 -10   0   17.40    8.60
  -5  10   0    4.70    6.60
   6 -10   0   -1.90    8.00
  -6  10   0   -6.30    6.80
   6  10   0   -2.10    6.10
  -6 -10   0   -0.40    5.90
  -6 -10   0   -2.90    6.80
  -1 -11   0   16.60    4.60
  -1  11   0   13.10    4.80
   1 -11   0   16.00    6.30
   1  11   0   10.10    4.50
  -1 -11   0   21.90    5.90
   2  11   0  543.85   36.80
  -2 -11   0  574.94   38.60
  -2  11   0  522.25   37.00
   2 -11   0  516.05   39.70
   3 -11   0   32.30   10.20
  -3  11   0   35.00    8.50
   3  11   0   32.30    7.60
  -3 -11   0   65.59   12.30
  -4  11   0   12.90    7.20
   4  11   0    9.50    6.20
  -4 -11   0   18.60    8.10
   4 -11   0    1.30    6.90
  -5  11   0   45.60   11.70
   5  11   0   37.90    9.90
   5 -11   0   43.70   13.30
  -5 -11   0   59.79   14.20
   6  11   0   19.80    8.80
   6 -11   0   22.80   12.20
  -6  11   0   33.70   12.90
  -6 -11   0   26.50   11.60
   0 -12   0  548.45   36.10
   0 -12   0  487.85   33.60
   0  12   0  522.35   35.40
   0  12   0  553.34   36.50
   1 -12   0   96.29   13.90
   1  12   0   82.09   11.00
  -1 -12   0   95.79   12.00
  -1  12   0   97.69   12.10
  -2 -12   0   27.80    7.70
  -2  12   0   26.10    6.90
   2  12   0   36.30    7.30
   3  12   0    1.30    3.90
  -3 -12   0    0.10    4.60
   3 -12   0    7.70    7.20
  -3  12   0    0.80    4.10
   4  12   0   84.89   13.40
  -4  12   0   74.39   14.10
  -4 -12   0   90.39   16.00
   4 -12   0  103.39   18.80
   5 -12   0   -2.90    7.00
  -5  12   0   10.80    8.20
   5  12   0    4.10    5.30
  -5 -12   0   -3.50    5.80
   6  12   0   54.29   14.40
   1 -13   0   23.90    7.80
  -1 -13   0   28.30    6.80
   1  13   0   42.50    8.20
  -1  13   0   26.10    6.90
  -2 -13   0    8.60    5.50
   2  13   0    0.70    4.50
  -2  13   0    0.70    4.40
   2 -13   0    1.50    5.70
   3  13   0    5.40    5.40
  -3 -13   0   15.90    7.80
  -3  13   0    4.80    5.00
   3 -13   0   24.20    9.20
   4 -13   0   11.20    8.20
  -4 -13   0    4.90    6.50
   4  13   0   -5.10    4.70
  -4  13   0   -3.70    5.20
  -5 -13   0   13.40   10.60
   5  13   0   25.70    9.00
   5 -13   0    9.70    7.80
  -5  13   0   22.50   11.40
  -1 -14   0   31.10    7.10
   1  14   0   34.90    7.80
   1  14   0   26.40    9.70
   1 -14   0   24.10    8.10
  -1  14   0   25.80    7.10
  -2  14   0   32.80    8.50
   2 -14   0   29.20   10.00
  -2 -14   0   35.70    9.00
   2  14   0   25.50    7.60
  -3 -14   0   13.40    8.20
   3 -14   0   17.60    8.40
  -3  14   0    9.30    6.70
   3  14   0   15.80    7.00
   4 -14   0   10.70    8.70
  -4 -14   0   -5.00    6.40
   4  14   0    1.80    5.80
  -4  14   0    3.90    6.70
  -5 -14   0   56.79   15.60
   5  14   0   63.79   12.90
   5 -14   0   79.39   17.60
   1 -15   0   26.50    9.20
   1  15   0   64.69   10.50
  -1  15   0   30.80    8.20
  -2 -15   0   41.90   10.10
  -2  15   0   46.30   10.70
   2 -15   0   36.40   10.40
   2  15   0   45.70    9.70
   3  15   0    2.90    5.30
  -3 -15   0    7.80    7.10
   3 -15   0    5.20    7.90
  -3  15   0    6.10    6.00
  -4 -15   0   26.20   11.00
   4 -15   0   37.80   12.50
   4  15   0   30.70    9.80
   0  16   0   34.30    8.70
  -1  16   0    0.50    5.00
   1  16   0    4.30    5.70
   2 -16   0  130.29   19.90
   2  16   0  136.99   17.60
  -2  16   0  148.49   18.90
   3 -16   0   10.00    8.50
  -3 -16   0   15.30    8.90
   3  16   0    0.60    5.80
  -4 -16   0   38.60   13.10
   4 -16   0   39.30   14.20
   4  16   0   44.80   11.40
   0  17   0   27.50    8.30
  -1  17   0    6.20    6.50
   1  17   0    7.60    6.40
   2  17   0   -0.10    5.60
   2 -17   0    9.50    8.20
   3 -17   0    2.20    7.60
   3  17   0    0.90    6.40
  -3 -17   0    6.10   11.80
   0  18   0   60.19   12.00
   1  18   0    4.90    6.50
   2  18   0    7.90    6.90
   0   0   1   -0.10    0.10
   0   0   1    0.30    0.30
   0   0  -1    0.10    0.20
   0   0  -1    0.10    0.20
  -1   0  -1  389.96   23.40
  -1   0  -1  396.86   23.60
   1   0   1  366.26   23.80
  -1   0   1  384.76   24.00
   1   0  -1  394.26   23.80
  -1   0  -1  386.86   23.80
  -1   0   1  399.96   23.80
  -2   0   1   21.50    4.50
   2   0  -1   16.60    3.80
  -2   0   1   28.50    4.80
  -2   0  -1   30.70    4.40
  -2   0  -1   18.50    3.60
  -2   0  -1   26.40    5.10
   2   0   1   16.30    4.00
   3   0   1  231.78   19.20
   3   0  -1  260.67   19.40
  -3   0   1  271.17   20.30
  -3   0  -1  258.97   19.10
  -3   0  -1  272.87   20.10
  -3   0   1  281.67   19.80
   4   0  -1    4.10    3.80
  -4   0  -1    2.70    3.40
  -4   0   1   10.00    4.90
  -4   0  -1    1.80    3.10
  -4   0   1    1.50    3.40
   4   0   1    1.40    3.50
  -5   0   1   22.10    6.90
  -5   0  -1   19.40    6.40
   5   0   1   22.20    7.40
  -5   0  -1   11.40    5.90
  -5   0   1    7.90    5.20
   5   0  -1   11.60    5.40
  -6   0   1   -2.30    4.40
  -6   0  -1    2.10    6.20
  -6   0  -1   -0.40    5.60
   6   0   1    9.30    6.30
   6   0  -1    7.90    6.00
  -6   0   1   10.30    6.80
  -7   0  -1   12.20    7.60
  -7   0   1   13.10    8.30
  -7   0   1    8.90    7.50
  -7   0  -1   20.40    8.80
   0   1   1    0.60    0.60
   0  -1   1    1.50    0.60
   0  -1  -1   -0.30    0.40
   0   1   1   -0.40    0.40
   0  -1  -1    0.20    0.50
   0   1  -1    0.30    0.60
   0   1  -1   -0.10    0.30
   0  -1  -1    0.50    0.70
   0  -1   1   -0.80    0.20
   0   1   1    0.80    0.90
   0   1  -1    1.10    0.60
   0  -1  -1    0.10    0.50
   0   1   1    1.00    0.60
   0  -1   1    1.70    0.70
  -1  -1  -1 3320.17  189.48
  -1   1   1 3295.87  189.78
   1   1  -1 3347.57  188.78
  -1  -1  -1 3313.07  189.58
   1  -1   1 3312.77  189.98
   1  -1   1 3228.68  188.78
  -1  -1  -1 3255.27  188.68
   1   1   1 3365.66  188.68
  -1  -1   1 3252.67  189.78
   1  -1  -1 3378.26  189.98
  -1   1  -1 3231.88  188.78
  -1   1  -1 3231.58  189.48
  -1  -1   1 3313.17  188.88
  -1  -1   1 3390.26  189.88
  -1   1  -1 3308.27  189.48
  -2  -1  -1  146.39   10.50
   2  -1   1  151.18   12.20
  -2   1   1  158.28   12.10
  -2   1   1  149.69   11.20
  -2  -1  -1  166.18   12.00
   2   1  -1  146.49   11.00
  -2  -1  -1  129.79   11.50
   2  -1  -1  144.89   12.00
  -2   1  -1  160.28   12.00
  -2  -1   1  140.59   11.90
   2   1   1  152.78   11.20
  -2   1  -1  143.79   11.30
  -2  -1   1  146.29   11.80
   3  -1   1   69.19   10.10
  -3  -1  -1   94.19   10.80
  -3  -1  -1   80.19   10.30
  -3   1   1   74.69    9.10
  -3   1   1   75.79   10.30
   3   1  -1   97.79   10.00
  -3  -1   1   70.79    9.90
  -3   1  -1   79.69    9.10
   3   1   1  102.59   10.40
   3  -1  -1   89.89   11.00
  -3  -1   1   70.39    9.60
  -3   1  -1   84.09   10.50
  -4   1   1    3.00    3.60
  -4   1   1    7.20    4.50
  -4  -1  -1    7.40    3.90
   4  -1   1    5.50    4.40
   4   1  -1   -2.60    2.50
  -4  -1  -1   10.20    4.60
   4  -1  -1   11.70    4.90
  -4   1  -1    2.50    3.20
  -4  -1   1    6.10    4.70
   4   1   1    8.90    4.20
  -4   1  -1    6.50    4.20
  -4  -1   1   10.80    4.80
  -5   1   1   36.60    8.30
  -5  -1  -1   28.20    8.10
   5   1  -1   25.50    7.30
  -5   1   1   30.90    9.10
   5  -1   1   26.20    7.90
  -5  -1  -1   22.20    7.00
  -5   1  -1   28.70    8.20
  -5   1  -1   35.50    7.70
   5  -1  -1   32.30    8.40
  -5  -1   1   28.80    8.10
   5   1   1   19.00    6.70
  -5  -1   1   46.10    9.60
   6  -1   1   23.20    8.50
  -6   1   1   24.70    7.60
  -6  -1  -1   18.10    8.60
  -6   1   1   17.60    7.60
  -6  -1  -1   26.00    8.90
  -6  -1   1   35.60   10.70
  -6   1  -1   24.30    8.20
  -6  -1   1   29.00    8.70
  -6   1  -1   16.00    7.50
   6  -1  -1   18.10    8.00
  -7  -1  -1    7.70    7.70
  -7   1   1    8.80    7.00
  -7  -1  -1   -1.20    5.40
  -7  -1   1    3.90    7.60
  -7  -1   1   -4.00    5.20
  -7   1  -1   18.30    9.60
   0   2   1 5499.55  316.17
   0   2  -1 5534.15  316.07
   0   2   1 5528.15  316.07
   0  -2   1 5601.44  316.07
   0  -2   1 5477.25  315.97
   0   2  -1 5569.34  315.97
  -1  -2  -1 1461.05   85.89
   1  -2   1 1493.75   84.79
  -1  -2  -1 1491.35   84.69
  -1   2   1 1511.25   86.19
  -1  -2  -1 1449.06   86.29
  -1   2   1 1499.35   85.19
   1   2  -1 1486.05   84.59
   1  -2   1 1457.45   86.89
  -1   2  -1 1473.05   85.89
  -1   2  -1 1473.65   84.69
  -1  -2   1 1483.55   84.79
  -1  -2   1 1480.25   86.49
   1  -2  -1 1510.35   85.19
  -1   2  -1 1463.35   86.29
   1   2   1 1454.65   86.09
  -1  -2   1 1477.95   86.09
   1   2   1 1456.75   84.59
   1  -2  -1 1498.55   86.79
   2   2  -1  268.77   16.80
  -2  -2  -1  264.47   16.50
  -2   2   1  261.47   17.30
  -2  -2  -1  270.67   18.60
   2  -2   1  258.07   19.00
  -2  -2  -1  238.98   18.00
  -2   2   1  272.77   18.60
  -2   2  -1  250.67   18.20
  -2  -2   1  254.57   18.50
  -2   2  -1  261.87   16.90
  -2   2  -1  256.77   18.10
   2  -2  -1  262.57   18.90
  -2  -2   1  251.87   18.60
   2   2   1  268.17   17.00
  -3  -2  -1  176.28   16.00
  -3   2   1  217.68   17.00
  -3  -2  -1  218.98   16.80
   3  -2   1  207.38   17.20
   3   2  -1  191.88   14.70
  -3  -2   1  196.18   16.80
  -3  -2   1  212.58   16.80
  -3   2  -1  212.58   15.10
  -3   2  -1  190.38   16.20
   3  -2  -1  231.78   17.40
   3   2   1  189.78   14.90
   4   2  -1   18.40    4.90
  -4  -2  -1    5.50    4.20
  -4   2   1   -0.10    2.10
   4  -2   1   16.90    6.50
  -4   2   1   13.70    5.40
  -4  -2  -1   21.40    6.10
   4  -2  -1   11.10    5.50
  -4   2  -1   10.10    3.80
  -4   2  -1   14.20    5.60
  -4  -2   1   14.30    5.30
  -4  -2   1    6.70    4.30
   4   2   1   17.80    5.00
  -5   2   1  143.29   16.00
  -5  -2  -1  113.09   16.00
   5  -2   1  130.49   16.80
   5   2  -1  111.39   13.50
  -5  -2  -1  122.29   16.30
  -5   2   1   80.69   14.30
  -5  -2   1  126.99   16.90
  -5   2  -1  115.29   16.30
  -5  -2   1  136.49   16.90
   5   2   1  111.99   14.00
   5  -2  -1  116.69   16.20
   6  -2   1   99.09   16.40
  -6  -2  -1   80.39   14.30
  -6  -2  -1   74.29   13.40
  -6   2   1   81.59   13.10
  -6   2   1   79.59   14.60
   6  -2  -1   83.69   14.20
  -6  -2   1   63.29   13.00
  -6  -2   1   87.29   14.90
  -6   2  -1   76.19   14.20
  -7   2   1   -5.80    5.50
   7  -2   1   11.40    8.20
  -7  -2  -1    4.70    6.50
  -7  -2  -1   11.40    8.40
   7  -2  -1    0.00    7.20
  -7  -2   1    1.10    7.10
  -7   2  -1    1.00    7.00
  -7  -2   1    6.30    7.10
   0  -3   1   82.69    6.00
   0   3  -1   82.59    6.10
   0   3  -1   83.99    6.10
   0   3  -1   73.49    5.70
   0  -3  -1   79.49    6.00
   0   3   1   85.89    6.20
  -1  -3  -1 6150.98  349.96
  -1  -3  -1 6139.39  351.56
  -1   3   1 6199.78  350.56
   1  -3   1 6289.87  353.06
   1   3  -1 6195.28  351.86
  -1   3   1 6158.58  351.86
  -1  -3  -1 6194.88  352.26
   1  -3  -1 6038.60  352.76
  -1  -3   1 6187.58  351.66
  -1  -3   1 6266.37  352.46
  -1   3  -1 5975.60  352.16
   1   3   1 6120.29  349.96
  -1   3  -1 6019.60  351.46
   1   3   1 6100.79  351.86
   1  -3  -1 6200.08  350.56
  -2   3   1   79.89    8.80
  -2  -3  -1   67.49    8.00
   2   3  -1   67.69    5.30
   2   3  -1   72.99    5.70
  -2   3   1   68.49    6.70
  -2  -3  -1   71.29    8.50
   2  -3   1   79.39   10.10
  -2  -3   1   75.99    8.60
   2   3   1   73.69    5.80
  -2   3  -1   68.19    5.70
   2  -3  -1   96.09   10.80
   2   3   1   72.59    8.40
  -2  -3   1   67.79    8.80
  -2   3  -1   72.19    8.20
  -2   3  -1   66.69    8.10
  -3  -3  -1   35.40    7.00
  -3  -3  -1   52.29    7.90
  -3   3   1   41.40    7.80
  -3   3   1   32.40    5.70
   3   3  -1   48.20    5.80
   3  -3   1   57.49    9.50
   3  -3  -1   47.60    8.70
  -3  -3   1   32.20    6.70
   3   3   1   48.60    6.10
  -3  -3   1   50.79    8.30
  -3   3  -1   55.59    8.30
  -3   3  -1   54.29    6.60
  -4  -3  -1  123.59   14.80
  -4   3   1  112.29   14.90
  -4   3   1  116.29   13.00
  -4  -3  -1  125.39   15.30
   4   3  -1  128.49   11.10
   4  -3   1  127.39   16.20
  -4  -3   1  113.09   14.50
  -4  -3   1  122.99   15.00
   4  -3  -1  117.99   15.60
   4   3   1  128.99   12.70
  -4   3  -1  126.99   15.30
  -4   3  -1  135.59   11.60
  -5  -3  -1    7.80    5.10
  -5   3   1    4.50    4.30
   5  -3   1   11.10    6.70
  -5  -3  -1    5.70    5.20
  -5   3   1   12.00    6.00
  -5   3  -1    2.90    4.00
  -5   3  -1    5.10    5.10
  -5  -3   1   -3.70    4.20
   5  -3  -1    7.10    5.60
  -5  -3   1   11.30    6.30
  -6  -3  -1   88.99   16.00
  -6   3   1  109.99   17.10
   6  -3   1   59.99   13.70
  -6  -3  -1   73.19   14.10
  -6  -3   1   89.99   14.90
   6  -3  -1   56.49   13.00
   6   3   1   95.39   15.70
  -6  -3   1   99.99   15.90
  -6   3  -1   88.29   15.60
   7  -3   1   17.20    8.90
  -7  -3  -1   33.40   10.30
   7   3  -1   14.20    8.60
  -7   3   1   15.80    8.50
  -7  -3  -1   18.20    8.40
  -7  -3   1   13.80    8.20
  -7   3  -1    8.70    8.50
   7  -3  -1    7.60    8.10
   7   3   1    7.40    8.00
  -7  -3   1   12.20    9.50
   0  -4   1 1641.84   97.49
   0   4   1 1700.03   97.79
   0   4  -1 1679.13   97.69
   0  -4  -1 1704.33   97.49
   0   4  -1 1709.33   97.39
  -1  -4  -1 3129.49  179.48
   1   4  -1 3068.09  176.78
   1  -4   1 3048.40  180.18
  -1   4   1 3113.99  177.18
  -1   4   1 3145.79  178.88
   1   4  -1 3125.29  178.78
  -1   4   1 3064.79  177.28
  -1  -4  -1 3104.69  176.78
   1  -4  -1 3038.90  177.48
  -1  -4   1 3084.89  176.98
  -1  -4   1 3090.19  178.48
  -1  -4   1 3132.29  179.58
   1  -4  -1 3111.09  180.18
  -1   4  -1 3143.89  179.38
  -1   4  -1 3174.48  178.48
   1   4   1 3088.39  178.78
  -1  -4   1 3075.99  176.68
   1   4   1 3101.79  176.98
   2   4  -1   94.19    5.90
  -2  -4  -1   89.59   10.40
  -2   4   1   95.09    7.20
   2  -4   1   94.39   11.80
  -2   4   1  105.39   10.60
  -2  -4  -1   99.59   10.00
   2   4  -1   79.79    9.50
   2  -4   1   95.29    6.60
  -2   4  -1   80.39    9.70
   2   4   1   91.59    6.20
   2   4   1  108.79   10.60
  -2  -4   1   85.29    9.60
  -2   4  -1   91.39    6.60
   2  -4  -1   92.79   11.20
  -2   4  -1  115.59   10.80
  -2  -4   1  111.69   11.40
   2   4   1   94.49    5.90
  -3   4   1   53.79    8.30
   3   4  -1   50.59    8.30
   3  -4   1   36.30    7.90
  -3  -4  -1   34.10    6.70
  -3   4   1   46.30    6.00
   3   4  -1   40.00    4.60
  -3  -4  -1   37.10    7.30
  -3   4  -1   35.70    5.20
   3   4   1   43.90    7.70
  -3  -4   1   29.30    6.80
   3  -4  -1   52.89    9.50
  -3  -4   1   43.20    7.40
   3   4   1   43.60    5.10
  -3   4  -1   33.50    7.00
   4  -4   1   10.90    5.60
  -4   4   1    5.60    3.30
  -4  -4  -1    2.20    4.20
  -4   4   1    3.90    3.90
  -4  -4  -1    3.80    3.80
   4   4  -1    2.20    2.50
  -4   4  -1    2.30    2.70
   4  -4  -1    0.30    4.20
   4   4   1    6.50    4.80
  -4  -4   1    2.60    3.90
  -4   4  -1    4.90    3.70
   4   4   1    5.50    3.00
  -4  -4   1   -3.60    2.80
  -5   4   1  361.96   29.00
  -5  -4  -1  321.37   27.90
  -5   4   1  323.47   25.20
  -5  -4  -1  349.17   27.60
   5  -4   1  292.27   31.20
  -5   4  -1  346.07   28.30
  -5   4  -1  359.66   25.50
   5   4   1  375.06   28.60
  -5  -4   1  331.57   28.20
   5  -4  -1  320.07   28.60
  -5  -4   1  346.87   28.10
  -6  -4  -1   17.40    7.10
   6   4  -1   16.30    8.10
  -6  -4  -1   18.80    8.50
   6  -4   1   13.60    7.90
  -6   4   1    9.40    7.60
   6  -4  -1   14.90    7.10
  -6   4  -1   20.70    8.60
  -6  -4   1    9.90    6.90
  -6  -4   1    9.10    7.60
   6   4   1   17.50    8.40
  -7   4   1    8.60    8.70
  -7  -4  -1   26.80   10.40
  -7  -4  -1   10.60    7.00
   7  -4   1    1.80    7.00
   7   4  -1   -0.30    6.60
   7  -4  -1    5.20    7.10
  -7  -4   1    9.20    8.30
  -7   4  -1   14.80    8.50
   7   4   1   14.40    8.60
  -7  -4   1    1.60    6.30
   0   5  -1  230.88   14.30
   0  -5   1  223.18   14.00
   0   5   1  208.48   14.20
   0  -5   1  184.98   14.40
   0  -5  -1  160.18   14.00
   0   5  -1  234.48   14.10
   0  -5  -1  223.78   14.00
  -1  -5  -1  622.04   35.90
   1  -5   1  635.94   39.60
  -1  -5  -1  618.64   38.50
  -1   5   1  654.83   38.00
   1   5  -1  645.74   37.80
  -1   5   1  618.54   36.20
  -1  -5  -1  595.24   35.90
   1  -5  -1  625.64   39.40
  -1  -5   1  609.44   35.80
  -1   5  -1  589.34   37.40
  -1   5  -1  657.03   38.60
  -1  -5   1  620.64   36.10
   1  -5  -1  599.94   37.70
   1   5   1  619.24   37.90
   1   5   1  580.54   36.10
  -1  -5   1  602.64   38.40
  -2  -5  -1  309.57   20.10
  -2   5   1  275.77   17.90
   2   5  -1  287.47   20.30
   2  -5   1  258.47   21.80
  -2   5   1  300.37   20.60
  -2  -5  -1  265.77   20.80
   2   5   1  307.87   20.50
  -2  -5   1  309.87   20.30
   2  -5  -1  295.07   22.10
  -2  -5   1  292.67   21.30
  -2   5  -1  268.67   20.00
  -3   5   1   24.50    4.30
  -3  -5  -1   16.50    5.50
   3  -5   1   23.60    6.90
   3   5  -1   28.60    2.90
  -3   5   1   23.40    6.10
   3   5  -1   21.10    5.60
  -3  -5  -1   18.30    5.00
   3   5  -1   29.80    2.80
   3   5   1   22.60    5.60
  -3   5  -1   35.00    7.00
   3   5   1   23.60    2.90
   3  -5  -1   26.90    7.00
  -3  -5   1   25.30    5.80
  -3  -5   1   17.40    5.50
  -3   5  -1   26.70    3.90
   3   5   1   28.40    3.20
   4   5  -1   48.50    9.40
  -4  -5  -1   37.00    8.50
  -4   5   1   50.19    9.90
  -4   5   1   60.89    8.00
  -4  -5  -1   52.79    9.50
   4  -5   1   33.00    8.70
  -4  -5   1   61.69   10.80
   4   5   1   51.79    9.90
  -4  -5   1   43.90    8.60
   4  -5  -1   55.69   11.10
  -4   5  -1   67.39   10.60
  -4   5  -1   67.59    7.80
  -5  -5  -1   27.60    7.80
  -5   5   1   29.80    8.70
   5  -5   1   19.10    8.40
  -5  -5  -1   23.20    8.50
   5   5  -1   22.10    7.90
  -5  -5   1   19.50    7.20
   5  -5  -1   38.50   10.40
  -5   5  -1   19.80    7.20
  -5  -5   1   20.70    7.50
   5   5   1   15.10    7.30
   6   5  -1   20.30    8.10
  -6   5   1   24.70    9.40
   6  -5   1   13.50    8.70
  -6  -5  -1    5.60    6.20
  -6  -5  -1   13.60    7.10
  -6  -5   1   14.30    7.20
   6  -5  -1   23.60    9.40
  -6   5  -1   10.00    7.60
   6   5   1   18.60    7.80
  -6  -5   1   10.20    7.50
   7  -5   1    5.50    8.10
  -7  -5  -1    6.90    6.50
  -7  -5  -1    2.20    7.90
  -7   5   1    7.50    7.80
   7   5  -1   -3.40    6.70
   7   5   1   13.20    9.20
   7  -5  -1   10.00    8.00
  -7  -5   1    9.50    8.60
  -7  -5   1    4.70    6.90
  -7   5  -1    7.50    7.70
   0   6   1  113.99    9.30
   0   6  -1  110.69    8.90
   0  -6   1  116.59    9.80
   0  -6  -1  106.89    8.80
   0  -6   1  125.29    9.10
   0  -6  -1  120.09    9.70
  -1   6   1  270.27   17.10
   1   6  -1  306.87   18.80
   1  -6   1  302.87   20.90
  -1   6   1  288.27   18.90
  -1  -6  -1  267.17   16.90
  -1  -6  -1  270.37   19.30
   1   6   1  260.27   18.60
  -1  -6   1  283.87   19.50
  -1   6  -1  287.67   18.40
  -1   6  -1  263.77   16.40
  -1  -6   1  266.67   17.10
   1  -6  -1  257.17   20.10
  -1   6  -1  266.87   16.40
  -2  -6  -1  146.29   11.30
  -2   6   1  131.69    9.00
  -2   6   1  145.89   13.80
  -2  -6  -1  131.19   14.00
   2  -6   1  147.49   15.70
   2   6  -1  127.79   11.40
  -2  -6   1  135.09   14.20
  -2  -6   1  120.89   10.90
   2  -6  -1  130.29   15.10
   2   6   1  139.39   11.80
  -2   6  -1  133.09   13.20
   3   6  -1   18.60    5.50
  -3   6   1   22.60    3.60
   3  -6   1   20.70    6.50
  -3  -6  -1   15.70    4.60
  -3  -6  -1   20.30    6.20
  -3   6   1   19.90    5.90
   3   6   1   15.00    4.90
  -3  -6   1   22.80    5.80
   3  -6  -1    7.40    4.60
  -3   6  -1   15.90    2.60
  -3  -6   1   19.00    6.30
   4  -6   1   90.69   15.30
   4   6  -1   85.49   12.70
  -4   6   1  115.89   15.40
  -4  -6  -1  115.39   13.50
  -4  -6  -1   91.59   13.60
   4   6   1   65.29   11.20
  -4   6  -1   98.49   13.30
  -4  -6   1   95.29   14.40
   4  -6  -1  115.59   16.40
  -4  -6   1   86.59   12.10
   5  -6   1   22.40    8.90
  -5  -6  -1   17.70    7.60
  -5   6   1   34.70   10.10
  -5  -6  -1    7.60    5.30
   5   6  -1   15.00    6.70
  -5  -6   1   24.00    8.20
   5  -6  -1    8.90    6.60
  -5  -6   1    4.30    4.90
   5   6   1   23.80    7.80
  -5   6  -1   31.00    9.10
  -6   6   1    7.10    6.90
  -6  -6  -1   -4.30    4.00
  -6  -6  -1   -4.90    4.70
   6  -6   1    2.80    5.90
   6   6  -1   -1.80    4.80
  -6   6  -1   -0.20    5.10
  -6  -6   1   -0.10    5.80
  -6  -6   1   -2.20    4.20
   6   6   1    2.40    5.50
   6  -6  -1    5.60    6.40
   7  -6   1   10.50    9.60
   7   6  -1    5.30    8.20
  -7   6   1   -3.30    7.00
  -7  -6  -1   -4.60    5.60
  -7  -6  -1    0.90    6.70
   7  -6  -1   -0.50    7.80
  -7  -6   1    2.40    8.30
  -7   6  -1   11.30    9.30
   7   6   1   -3.70    6.70
  -7  -6   1   -1.30    5.80
   0  -7  -1   18.40    4.20
   0   7   1   17.80    4.60
   0   7  -1   17.60    3.80
   0  -7   1   14.10    3.30
   0  -7  -1   20.70    3.70
   0   7   1   20.70    4.20
   0  -7   1   15.50    4.20
   1   7  -1 1988.20  112.79
  -1   7   1 1949.70  112.99
  -1   7   1 1910.31  111.09
   1  -7   1 1892.71  114.79
  -1  -7  -1 1940.71  111.09
  -1  -7  -1 1908.51  113.49
  -1  -7   1 1949.30  113.59
  -1   7  -1 1901.91  112.49
   1  -7  -1 1983.90  114.89
  -1  -7   1 1958.70  111.39
  -1   7  -1 1839.62  110.49
   1   7   1 1856.51  112.79
  -2   7   1   33.20    4.60
  -2   7   1   38.50    6.60
   2   7  -1   32.70    5.80
  -2   7   1   34.40    3.40
   2  -7   1   34.50    8.20
  -2  -7  -1   37.40    7.10
   2   7   1   39.90    6.50
  -2  -7   1   30.60    5.40
   2  -7  -1   27.00    3.50
   2  -7  -1   32.60    7.60
  -2  -7   1   32.60    6.70
  -2   7  -1   20.20    5.00
   3   7  -1   16.20    5.50
  -3  -7  -1   12.30    5.50
   3  -7   1   12.80    6.70
  -3  -7  -1   23.90    5.50
  -3   7   1   20.40    3.20
  -3   7   1   14.70    5.20
   3  -7  -1   19.50    7.20
  -3   7  -1   19.00    5.70
  -3  -7   1   12.00    5.20
   3   7   1   15.30    5.00
  -3  -7   1   15.40    4.90
   4  -7   1   -3.90    3.80
  -4  -7  -1    0.80    3.40
   4   7  -1    3.20    3.90
  -4  -7  -1    1.10    4.20
  -4   7   1    6.20    5.20
  -4   7  -1    1.90    4.70
  -4  -7   1    7.30    4.30
  -4  -7   1    5.10    4.70
   4   7   1    1.50    3.60
   4  -7  -1    1.50    5.10
   5   7  -1   22.40    7.50
   5  -7   1   23.20    9.60
  -5  -7  -1   10.50    6.40
  -5   7   1   14.90    7.60
  -5  -7  -1   28.50    8.10
  -5  -7   1   18.50    7.80
  -5  -7   1   24.10    8.00
   5   7   1   21.00    7.60
   5  -7  -1   29.60   10.00
  -5   7  -1   32.10    9.40
  -6  -7  -1   53.99   13.50
  -6  -7  -1   35.70   10.30
   6   7  -1   31.90   10.30
  -6   7   1   21.80    9.30
   6  -7   1   21.60   10.00
  -6  -7   1   48.60   11.70
  -6  -7   1   37.40   11.30
   6   7   1   42.90   11.00
   6  -7  -1   42.50   11.70
  -6   7  -1   39.40   10.70
   7   7  -1    7.40    8.50
  -7  -7  -1   15.80    7.80
   7  -7   1    9.00   10.60
  -7  -7  -1    7.40    9.60
  -7   7   1   20.90   11.40
  -7   7  -1    0.50    7.70
   7  -7  -1    8.20    9.70
   7   7   1   11.30    8.50
  -7  -7   1    3.90    7.40
  -7  -7   1    2.50    7.90
   0  -8   1   26.10    5.30
   0  -8  -1   17.10    4.00
   0   8  -1   24.40    4.60
   0  -8   1   19.10    3.90
   0   8   1   17.60    5.30
   0  -8  -1   25.20    5.40
   0   8   1   23.20    4.80
  -1  -8  -1 1761.52  102.49
  -1   8   1 1740.63  104.49
   1  -8   1 1762.72  106.49
  -1   8   1 1736.53  102.59
   1   8  -1 1745.33  104.09
  -1  -8  -1 1774.52  104.99
  -1   8  -1 1765.92  102.09
   1   8   1 1746.03  104.29
  -1  -8   1 1801.02  105.19
  -1  -8   1 1762.82  102.79
  -1   8  -1 1754.32  104.09
   1  -8  -1 1835.52  106.59
   2  -8   1  170.38   18.00
  -2   8   1  155.78   15.10
  -2  -8  -1  147.89   15.90
  -2   8   1  133.39    9.20
  -2   8   1  149.19    9.60
   2   8  -1  131.79   13.80
   2   8   1  151.18   14.80
  -2   8  -1  128.49   13.50
  -2  -8   1  153.48   16.20
   2  -8  -1  143.19   17.20
   3   8  -1   27.10    6.50
  -3   8   1   34.50    8.00
  -3  -8  -1   27.30    7.40
   3  -8   1   31.80    9.20
   3   8   1   34.20    7.50
  -3  -8   1   30.40    6.30
   3  -8  -1   30.80    9.80
  -3   8  -1   31.20    7.30
  -3  -8   1   30.30    8.30
  -4  -8  -1  124.89   17.50
  -4   8   1  167.08   19.50
   4  -8   1  151.38   20.60
  -4  -8  -1  135.29   15.90
   4   8  -1  156.98   17.20
  -4  -8   1  187.38   20.60
  -4   8  -1  161.98   18.30
   4  -8  -1  134.49   19.10
   4   8   1  161.68   17.60
  -4  -8   1  130.19   15.70
  -5  -8  -1    5.60    6.10
  -5  -8  -1    2.60    4.70
   5  -8   1    1.20    5.90
   5   8  -1    0.80    3.90
  -5   8   1   -1.20    5.30
   5  -8  -1    1.80    5.30
   5   8   1    9.20    6.10
  -5  -8   1    6.70    5.10
  -5   8  -1    2.90    5.20
  -5  -8   1    1.40    5.60
  -6  -8  -1    0.10    5.00
   6  -8   1   13.20    9.70
  -6   8   1   -4.50    5.20
   6   8  -1    4.90    6.00
  -6  -8  -1   16.40    8.90
  -6  -8   1    7.10    8.20
   6   8   1    6.20    6.10
   6  -8  -1   14.20    9.30
  -6   8  -1   16.60    8.90
  -6  -8   1   16.70    7.60
  -7   8   1    3.60    9.00
   7  -8   1   18.10   10.50
  -7  -8  -1   26.30   12.60
  -7   8  -1   16.60   11.30
  -7  -8   1   10.90   10.70
   7  -8  -1   22.50   11.60
   0   9   1   35.60    6.70
   0  -9   1   25.30    4.60
   0   9   1   33.40    5.80
   0  -9  -1   22.90    5.10
   0  -9  -1   26.30    4.70
   0  -9   1   23.70    5.30
   0   9  -1   27.40    5.10
   1   9  -1  161.08   13.60
  -1  -9  -1  182.18   12.50
  -1  -9  -1  180.88   14.60
  -1   9   1  172.78   12.50
  -1   9   1  161.88   13.80
   1  -9   1  190.88   18.50
  -1  -9   1  157.28   14.20
  -1   9  -1  169.98   12.00
  -1   9  -1  171.98   13.80
   1   9   1  171.28   14.00
   1  -9  -1  195.38   18.80
  -1  -9   1  160.58   12.50
  -2   9   1   42.00    7.80
   2  -9   1   40.30    9.00
   2   9  -1   46.50    7.60
  -2  -9  -1   30.20    7.10
  -2  -9   1   50.99    9.10
  -2   9  -1   44.50    7.50
   2  -9  -1   53.79   10.20
   2   9   1   47.60    7.70
  -3  -9  -1   27.90    8.10
   3  -9   1   23.10    8.70
  -3   9   1   23.70    6.60
   3   9  -1   26.20    6.40
  -3  -9   1   19.90    7.20
   3   9   1   26.10    6.70
   3  -9  -1   23.40    7.80
  -3   9  -1   29.40    7.30
   4   9  -1   24.40    6.90
  -4  -9  -1   20.40    8.40
  -4   9   1   31.40    8.80
  -4  -9  -1   30.70    7.40
   4  -9   1   36.50   10.70
  -4  -9   1   21.80    6.30
   4  -9  -1   35.00   10.10
   4   9   1   35.30    8.60
  -4  -9   1   28.20    8.90
  -4   9  -1   25.60    7.70
   5  -9   1   67.89   15.60
  -5   9   1   75.39   14.50
  -5  -9  -1   92.59   16.00
  -5  -9  -1   61.89   11.20
   5   9  -1   59.69   11.80
  -5  -9   1   52.69   10.80
   5   9   1   53.09   11.70
  -5   9  -1   85.59   14.30
  -5  -9   1   48.10   12.20
   5  -9  -1   40.50   12.30
  -6  -9  -1   25.30   10.90
  -6   9   1   -0.30    7.10
  -6  -9  -1   10.70    7.30
   6   9  -1   20.90    8.60
   6  -9   1   13.00    9.00
  -6   9  -1   13.40    9.50
  -6  -9   1    9.50    7.40
   6   9   1   11.10    7.90
  -6  -9   1    6.70    6.60
   6  -9  -1   27.90   11.20
   0 -10   1  259.97   18.70
   0  10   1  250.27   19.40
   0 -10   1  274.97   20.50
   0 -10  -1  259.37   18.70
   0  10  -1  299.57   19.80
   0 -10  -1  278.47   20.40
   0  10   1  251.67   20.40
  -1 -10  -1   40.50    5.80
  -1  10   1   36.50    6.90
  -1  10   1   40.10    5.90
   1  10  -1   33.00    6.50
  -1 -10  -1   41.30    7.00
   1 -10   1   40.70    8.50
   1 -10  -1   31.60    7.90
  -1  10  -1   35.50    6.40
  -1 -10   1   41.10    5.90
   1  10   1   31.80    6.60
  -1 -10   1   44.40    7.60
  -1  10  -1   36.60    5.20
  -2  10   1   -1.10    2.60
   2  10  -1    8.20    4.20
  -2 -10  -1   27.80    7.10
   2 -10   1    7.00    5.00
   2 -10  -1    5.30    5.10
  -2  10  -1    1.50    2.90
   2  10   1    5.10    3.50
  -2 -10   1   -0.80    4.00
  -3 -10  -1  196.58   21.00
   3  10  -1  158.58   17.60
  -3  10   1  167.98   19.20
   3 -10   1  178.38   22.10
   3  10   1  184.08   18.30
   3 -10  -1  174.28   21.80
  -3  10  -1  211.68   20.30
  -3 -10   1  139.89   18.30
   4  10  -1    1.60    4.00
  -4  10   1    2.60    5.20
  -4 -10  -1    1.20    4.80
   4 -10   1    4.40    5.90
   4  10   1    1.90    4.20
  -4  10  -1    5.40    5.20
  -4 -10   1    0.10    5.10
   4 -10  -1   -1.60    5.80
  -5 -10  -1   66.29   14.30
   5 -10   1   18.60    9.80
  -5  10   1   52.49   11.80
   5  10  -1   44.10   10.20
  -5 -10  -1   42.60    9.20
   5  10   1   26.80    8.60
  -5 -10   1   44.00   12.50
  -5  10  -1   41.50   10.70
   5 -10  -1   59.39   14.10
  -5 -10   1   38.30    9.40
  -6 -10  -1    4.70    7.20
   6 -10   1   -1.20    7.90
  -6 -10  -1    5.00    6.60
   6  10  -1    5.50    6.20
  -6  10   1   -5.90    6.70
   6 -10  -1   -5.50    7.10
  -6  10  -1    4.60    8.00
  -6 -10   1    4.40    5.50
  -6 -10   1   -0.70    6.50
   6  10   1    2.70    6.80
   0 -11   1    4.40    2.80
   0 -11  -1   -0.10    2.60
   0  11  -1   -1.20    2.80
   0 -11  -1   -6.00    3.00
   0  11   1    0.40    4.30
   0  11   1    3.40    3.30
   0 -11   1   -5.80    3.30
  -1 -11  -1  373.56   25.40
   1 -11   1  334.67   28.40
   1  11  -1  391.96   26.90
  -1  11   1  398.46   27.50
  -1 -11  -1  395.06   27.40
  -1 -11   1  431.46   26.00
   1  11   1  341.27   26.60
   1 -11  -1  367.26   28.70
  -1  11  -1  361.06   26.70
  -1 -11   1  394.96   27.60
   2  11  -1  142.99   15.70
   2 -11   1  157.48   19.80
  -2  11   1  165.48   17.80
  -2 -11  -1  160.08   18.20
  -2  11  -1  156.18   16.70
   2  11   1  173.78   17.00
   2 -11  -1  166.28   20.50
  -2 -11   1  188.28   19.50
  -3  11   1   63.99   11.10
   3  11  -1   46.50    9.00
   3 -11   1   39.00   10.80
  -3 -11  -1   35.00    9.10
  -3 -11   1   43.60   10.00
  -3  11  -1   44.60    9.70
   3 -11  -1   46.30   11.60
   3  11   1   45.30    8.90
  -4  11   1    7.50    6.50
   4 -11   1    6.00    7.60
   4  11  -1    4.00    4.90
  -4 -11  -1    3.40    6.90
   4 -11  -1   -3.60    5.40
  -4  11  -1    8.00    6.00
   4  11   1   -3.70    3.30
  -4 -11   1   -4.30    4.40
  -5  11   1   -5.50    5.20
  -5 -11  -1    6.60    7.80
   5  11  -1   10.20    6.50
   5 -11   1    0.60    6.50
  -5 -11   1    6.00    7.80
   5 -11  -1    8.40    7.80
   5  11   1   15.60    6.80
  -5  11  -1   17.80    8.30
   6 -11   1    5.40   10.50
  -6 -11  -1   17.20   11.40
  -6  11   1   36.30   12.10
   6  11  -1   27.30    9.90
  -6 -11   1   29.20    9.30
   6  11   1   13.40    8.10
  -6 -11   1   18.10   10.30
   6 -11  -1   10.80   11.50
   0  12  -1   60.99    8.90
   0  12   1   50.09    9.90
   0 -12   1   48.40    7.40
   0 -12  -1   55.99    9.70
   0 -12   1   51.99    9.50
   0 -12  -1   53.29    7.80
   0  12   1   59.39    9.30
   0  12  -1   47.50    9.40
  -1 -12  -1  151.68   16.20
   1  12  -1  189.98   17.50
   1 -12   1  172.48   19.70
  -1  12   1  168.78   17.80
  -1  12  -1  153.58   16.50
   1  12   1  183.18   17.80
   1 -12  -1  165.88   19.10
  -1 -12   1  145.69   16.10
  -2  12   1   49.20    9.30
   2  12  -1   37.30    7.50
   2 -12   1   30.80    9.90
  -2 -12  -1   32.20    8.20
  -2  12  -1   62.79   10.10
   2 -12  -1   55.79   11.70
   2  12   1   57.69    9.50
  -2 -12   1   44.90    9.30
  -3 -12  -1   -1.80    5.40
  -3  12   1   10.30    6.00
   3 -12   1   -1.60    6.20
   3  12  -1    4.40    4.40
  -3  12  -1    2.80    4.50
  -3 -12   1   -2.70    4.40
   3 -12  -1   -2.70    3.70
   3  12   1   -3.40    3.30
   4 -12   1   13.80    8.80
  -4 -12  -1   12.10    8.50
   4  12  -1   44.00    9.90
  -4  12   1   11.50    7.20
   4  12   1   15.10    6.30
  -4 -12   1   26.10    9.50
   4 -12  -1   21.60   10.10
  -4  12  -1   14.00    7.50
  -5 -12  -1   -4.60    5.90
   5 -12   1   -3.50    7.30
   5  12  -1    0.10    5.30
  -5  12   1    4.40    7.10
  -5  12  -1   14.40    7.80
  -5 -12   1   14.10    8.00
   5  12   1   -1.20    5.60
   5 -12  -1   -2.90    5.90
  -6  12   1    9.30    9.60
   6  12  -1    0.30    6.50
   0  13  -1   14.90    5.20
   0 -13  -1   15.40    6.50
   0 -13   1   -0.20    4.20
   0  13   1    5.70    4.10
  -1  13   1   46.60    8.70
   1  13  -1   41.30    8.00
   1 -13   1   32.10    9.20
  -1 -13  -1   32.50    7.40
   1  13   1   32.30    7.90
  -1  13  -1   56.69    9.20
  -1 -13   1   40.20    7.90
   1 -13  -1   38.50    9.50
   2 -13   1   21.50    8.50
  -2 -13  -1   17.00    6.80
  -2  13   1   36.50    8.50
   2  13  -1   28.70    7.40
  -2 -13   1   39.80    9.20
   2 -13  -1   31.70    9.60
  -2  13  -1   35.20    8.20
   2  13   1   12.10    6.10
  -3  13   1    1.90    5.20
   3 -13   1    2.20    6.20
   3  13  -1   -1.00    3.70
  -3 -13  -1   -1.70    5.20
  -3  13  -1   -2.90    4.50
   3  13   1    2.00    4.70
  -3 -13   1   -3.30    5.10
   3 -13  -1    3.70    7.60
   4  13  -1    1.10    5.20
  -4  13   1   -2.60    5.20
   4 -13   1   -0.70    6.20
  -4 -13  -1    4.20    7.50
   4 -13  -1    2.00    6.60
  -4  13  -1    7.20    6.80
  -4 -13   1    7.60    7.80
   4  13   1    2.30    5.10
   5  13  -1    4.30    5.80
  -5 -13  -1    0.80    7.90
   5 -13   1    5.80    8.40
  -5  13   1   -9.20    6.00
   5 -13  -1   -4.50    7.80
  -5 -13   1   -1.60    6.80
   5  13   1    9.80    7.30
   0  14  -1   59.99   10.10
   0  14   1   92.39   12.60
  -1  14   1   -0.30    3.50
   1 -14   1   -0.50    5.00
  -1 -14  -1   -2.20    3.50
   1  14  -1    9.60    5.00
   1  14   1   -0.90    3.90
  -1 -14   1   -1.80    3.80
   1 -14  -1    3.50    5.50
   1  14   1    7.60    7.30
  -1  14  -1    0.00    3.80
   2  14  -1   22.80    7.30
  -2 -14  -1   27.90    8.10
   2 -14   1   17.20    8.20
  -2  14   1   19.30    7.20
  -2 -14   1   24.90    8.00
  -2  14  -1   43.00    9.90
   2  14   1   35.90    8.20
   2 -14  -1   21.60    8.30
   3  14  -1   94.79   14.30
  -3 -14  -1  100.39   15.60
   3 -14   1  126.99   20.10
  -3  14   1  129.69   17.80
  -3 -14   1   81.19   15.30
   3  14   1   89.39   13.60
  -3  14  -1  134.59   17.50
   3 -14  -1   99.59   17.50
   4  14  -1   18.90    7.80
  -4 -14  -1   32.30   10.60
  -4  14   1   28.20   11.00
   4 -14   1   14.90    8.60
  -4 -14   1   15.00    8.70
   4 -14  -1   41.50   12.30
   4  14   1   29.00    9.30
  -5 -14  -1   40.30   13.10
   5 -14   1   26.50   11.90
   5  14  -1   60.09   12.80
   5  14   1   41.20   10.90
  -5 -14   1   22.30   11.60
   5 -14  -1   32.60   12.60
   0  15  -1    4.90    4.90
   0  15   1   -0.80    3.80
   1 -15   1    0.40    4.80
  -1  15   1    4.70    4.80
   1  15  -1   11.90    5.90
  -1  15  -1    4.70    4.60
   1  15   1    0.10    4.90
   1 -15  -1    7.50    6.90
   2 -15   1   40.30   11.20
  -2  15   1   48.70   10.90
   2  15  -1   23.80    7.60
  -2 -15  -1   21.50    7.90
   2  15   1   27.80    7.80
   2 -15  -1   30.10   10.20
  -2  15  -1   24.60    8.60
   2  15   1   38.70   13.60
  -2 -15   1   22.90    8.00
   3 -15   1   45.00   12.90
  -3 -15  -1   40.20   10.90
   3  15  -1   38.20    9.80
  -3  15   1   73.59   14.00
   3 -15  -1   78.69   16.20
  -3 -15   1   51.29   12.00
   3  15   1   51.29   11.20
  -4  15   1    7.40    7.70
  -4 -15  -1    1.80    7.60
   4 -15   1   -1.00    7.70
   4  15  -1   -0.40    4.90
   4 -15  -1   -5.20    5.40
  -4 -15   1    8.70    9.00
   4  15   1    5.20    5.90
   0  16  -1    5.30    5.40
   0  16   1    9.30    6.00
   1  16  -1   35.80    8.90
  -1  16   1   47.90   10.50
  -1  16  -1   36.50    9.40
   1  16   1   25.10    7.80
  -2  16   1    3.60    6.10
   2  16  -1    4.80    5.70
   2 -16   1    4.60    6.60
   2 -16  -1    4.30    7.40
   2  16   1    8.20    6.40
  -3 -16  -1    0.00    6.40
  -3  16   1   -1.70    6.10
   3 -16   1    3.30    6.70
   3  16  -1    7.50    6.90
  -3 -16   1    0.70    6.80
   3  16   1   -3.30    4.30
   3 -16  -1    4.20    6.40
   4  16  -1   -4.60    6.40
   4 -16   1    2.90    8.70
  -4 -16  -1    0.80    8.30
  -4 -16   1   -1.60    7.90
   4  16   1    0.60    6.10
   4 -16  -1   -1.20    8.30
   0  17  -1    4.30    5.60
   0  17   1    8.00    5.90
   1  17  -1   39.60    9.80
  -1  17   1   34.40    9.40
   1  17   1   37.50    9.80
   2 -17   1   28.40   15.80
   2  17  -1   22.50    8.10
  -2  17   1   15.50    8.20
   2 -17  -1   11.60    9.60
   2  17   1   26.80    8.70
  -3 -17  -1   20.20    9.40
   3  17  -1   35.60   10.10
   3 -17   1   19.40   11.50
   3  17   1    6.20    6.40
   3 -17  -1   15.00    9.70
   3  17   1   49.50   19.20
   0  18   1   11.60    7.20
  -1  18   1   14.30    8.20
   1  18  -1    4.30    6.30
   1  18   1   25.00    8.10
   2  18  -1   -1.60    5.90
   2  18   1    1.40    6.50
   0  19   1   -1.10    7.10
   0   0   2    6.40    1.40
   0   0  -2    7.80    1.40
   0   0   2    6.00    1.00
   0   0   2    5.60    1.20
   0   0  -2    7.60    1.50
   0   0  -2    7.00    1.00
  -1   0  -2   42.80    4.50
  -1   0   2   41.60    4.90
  -1   0   2   43.90    5.00
   1   0  -2   40.50    4.40
  -1   0  -2   49.30    4.70
  -1   0  -2   46.90    4.60
  -2   0   2   13.00    3.40
   2   0   2    8.70    3.10
  -2   0  -2    4.10    2.40
  -2   0   2    9.10    3.50
  -2   0  -2   10.80    3.00
   2   0  -2    7.80    2.80
  -2   0  -2    9.40    3.00
   3   0   2  869.61   54.99
  -3   0  -2  881.51   55.19
   3   0  -2  901.61   54.79
  -3   0   2  904.41   55.89
  -3   0  -2  891.41   54.39
  -3   0  -2  876.21   53.89
  -3   0   2  842.82   54.79
  -4   0   2   -0.30    3.20
   4   0  -2    0.50    3.10
  -4   0  -2    8.40    4.50
   4   0   2    3.60    4.10
  -4   0  -2    3.70    3.60
  -4   0   2    9.80    4.90
  -5   0   2  350.26   27.10
  -5   0   2  326.57   27.80
   5   0  -2  332.57   26.10
  -5   0  -2  310.17   26.00
   5   0   2  338.07   26.90
  -5   0  -2  360.66   27.90
   6   0   2   34.40   10.00
  -6   0   2   25.60    9.80
  -6   0  -2   27.60    9.10
  -6   0  -2   30.40    8.50
  -6   0   2   22.40    8.40
   6   0  -2   20.20    7.90
  -7   0   2   -1.80    5.30
  -7   0  -2    2.10    5.80
  -7   0   2   34.50    9.90
  -7   0  -2   -2.20    6.40
   0   1  -2    7.40    1.40
   0  -1  -2    6.10    1.50
   0  -1   2    6.00    1.30
   0   1  -2    6.80    1.30
   0   1   2    6.30    1.40
   0   1   2    4.40    1.50
   0  -1   2    3.90    1.10
   0   1   2    4.30    1.10
   0  -1  -2    6.60    1.30
   0  -1  -2    4.10    1.30
  -1  -1  -2  730.43   48.50
  -1   1   2  855.11   49.70
  -1  -1  -2  837.52   49.50
   1   1  -2  871.81   48.70
  -1   1   2  875.11   49.20
  -1  -1  -2  821.92   49.20
   1  -1   2  878.11   48.80
   1   1   2  841.42   49.30
  -1  -1   2  801.12   49.60
  -1   1  -2  886.01   49.50
  -1  -1   2  833.42   49.70
  -1  -1   2  810.62   49.30
   1  -1  -2  837.02   49.70
   1   1   2  834.12   49.00
  -1   1  -2  839.02   48.60
   2   1  -2  998.60   60.39
  -2   1   2  984.00   60.79
  -2   1   2 1008.10   61.79
  -2  -1  -2 1030.30   60.19
  -2  -1  -2  971.50   61.19
   2  -1   2 1039.70   61.99
  -2  -1   2 1020.70   61.89
   2   1   2 1036.10   60.89
  -2  -1   2 1011.30   61.59
  -2   1  -2 1036.20   61.09
   2  -1  -2 1064.59   61.79
  -2   1  -2 1026.40   61.29
  -3  -1  -2   64.09    8.30
   3  -1   2   41.30    8.00
   3   1  -2   44.90    6.80
  -3   1   2   52.19    7.50
  -3   1   2   55.79    8.60
  -3  -1  -2   47.50    7.60
  -3  -1  -2   33.00    5.50
  -3   1  -2   53.09    7.10
  -3  -1   2   55.49    8.10
  -3  -1   2   43.20    7.80
  -3   1  -2   46.80    6.90
   3  -1  -2   39.80    7.30
  -3   1  -2   44.40    7.70
   3   1   2   59.09    8.20
  -4   1   2   28.60    6.80
   4   1  -2   31.90    6.50
  -4  -1  -2   30.40    7.30
  -4  -1  -2   20.60    5.60
  -4   1   2   22.00    6.60
   4  -1   2   34.30    7.80
   4   1   2   44.00    7.80
  -4   1  -2   18.00    6.10
  -4   1  -2   32.20    6.60
   4  -1  -2   31.60    7.20
  -4  -1   2   26.00    7.30
  -4  -1   2   32.20    7.40
   5   1  -2  239.98   20.00
   5  -1   2  236.38   24.30
  -5   1   2  262.87   21.10
  -5   1   2  242.68   25.30
  -5  -1  -2  226.38   23.90
  -5  -1  -2  203.98   22.40
   5  -1  -2  208.18   22.10
  -5  -1   2  247.18   25.30
  -5   1  -2  244.68   24.40
  -5  -1   2  253.77   21.60
   5   1   2  233.28   22.70
  -5   1  -2  218.58   19.90
   6  -1   2   35.20   10.10
  -6   1   2   71.49   12.70
  -6  -1  -2   62.39   12.20
  -6  -1  -2   60.29   12.00
  -6   1   2   61.79   12.90
  -6  -1   2   39.80   10.80
   6  -1  -2   51.49   11.30
  -6  -1   2   53.39   11.40
  -6   1  -2   64.59   11.60
  -6   1  -2   58.79   12.10
  -7  -1  -2    8.90    8.10
  -7   1   2   20.20    9.20
  -7  -1  -2    8.50    7.10
  -7  -1   2   26.50   10.10
  -7   1  -2    8.60    7.80
  -7  -1   2   19.00    8.40
   0  -2  -2  418.16   25.30
   0   2  -2  418.36   24.80
   0  -2   2  405.76   25.20
   0   2  -2  435.06   25.40
   0   2   2  419.96   25.90
   0  -2  -2  441.06   25.50
   0   2  -2  424.96   25.30
   0  -2   2  444.06   24.90
   0   2  -2  419.96   24.80
  -1   2   2  761.02   44.70
  -1  -2  -2  760.82   45.10
  -1  -2  -2  758.82   45.70
   1  -2   2  760.72   44.30
   1  -2   2  766.92   44.10
   1   2  -2  758.32   44.10
  -1   2   2  737.93   45.50
  -1  -2  -2  770.12   44.20
   1   2   2  772.02   45.30
  -1   2  -2  767.52   44.00
   1  -2  -2  741.03   46.00
   1   2   2  761.12   44.10
  -1  -2   2  759.02   45.90
  -1  -2   2  751.42   45.50
  -1   2  -2  787.62   45.70
  -1  -2   2  765.52   44.20
  -2  -2  -2  352.46   23.50
   2   2  -2  344.57   21.70
  -2   2   2  336.47   23.50
  -2  -2  -2  332.87   21.60
   2  -2   2  369.06   24.40
  -2  -2  -2  350.06   23.20
  -2   2  -2  365.46   23.30
  -2  -2   2  357.56   23.80
  -2   2  -2  338.17   21.80
  -2  -2   2  321.97   23.40
  -2   2  -2  346.47   23.30
   2  -2  -2  368.96   24.20
   2   2   2  355.96   22.30
   2   2   2  361.46   23.50
  -3  -2  -2   50.19    6.10
  -3  -2  -2   52.69    8.00
  -3  -2  -2   49.80    7.60
  -3   2   2   34.70    7.30
   3   2  -2   40.20    5.90
   3  -2   2   49.00    8.70
  -3   2  -2   63.69    8.40
  -3   2  -2   40.30    6.00
   3  -2  -2   49.80    8.30
  -3  -2   2   45.40    7.70
  -3  -2   2   44.20    8.00
  -3   2  -2   33.90    6.80
   3   2   2   44.70    6.80
   4  -2   2   44.50    9.40
   4   2  -2   32.60    6.20
  -4  -2  -2   38.20    8.10
  -4   2   2   34.90    8.00
  -4  -2  -2   44.40    8.70
  -4   2   2   24.20    6.30
   4   2   2   36.10    6.90
  -4  -2   2   29.00    7.40
  -4  -2   2   42.80    8.50
  -4   2  -2   40.40    8.70
   4  -2  -2   38.30    8.20
  -4   2  -2   37.60    6.70
  -5   2   2  252.37   20.70
  -5  -2  -2  221.98   23.60
  -5  -2  -2  246.68   24.60
  -5   2   2  237.58   25.10
   5   2  -2  212.08   18.80
   5  -2   2  238.98   25.00
   5  -2  -2  250.47   24.60
   5   2   2  244.08   20.10
  -5  -2   2  268.37   25.80
  -5  -2   2  267.67   26.00
  -5   2  -2  275.47   22.50
  -5   2  -2  166.48   19.90
  -6   2   2   28.20    8.40
  -6  -2  -2   59.49   11.80
  -6  -2  -2   39.70   10.00
   6  -2   2   20.20    8.80
  -6   2   2   14.80    7.60
  -6   2  -2   40.10   10.60
  -6   2  -2    6.10    4.50
  -6  -2   2   31.20    9.50
   6  -2  -2   30.90    9.30
  -6  -2   2   56.59   11.90
  -7  -2  -2    8.70    7.60
  -7   2   2    7.70    7.90
  -7  -2  -2    3.40    7.70
   7  -2   2    2.80    7.50
   7   2   2   -3.10    6.80
  -7   2  -2   -2.00    6.10
  -7  -2   2    9.60    7.50
  -7  -2   2   -4.00    6.30
   7  -2  -2   -7.30    6.10
   0   3  -2  399.86   23.90
   0   3   2  406.56   24.60
   0  -3   2  389.36   24.30
   0   3  -2  406.26   24.50
   0  -3  -2  413.86   24.40
   0   3   2  410.56   25.20
  -1   3   2  382.16   23.70
  -1  -3  -2  371.26   21.90
   1  -3   2  387.16   24.80
   1   3  -2  367.76   21.90
  -1   3   2  365.86   22.60
  -1  -3  -2  371.16   23.90
   1   3  -2  371.76   23.50
  -1   3  -2  381.66   23.00
   1   3   2  366.16   23.40
  -1  -3   2  376.26   23.40
  -1   3  -2  360.66   23.90
   1   3   2  373.26   22.00
  -1  -3   2  369.86   21.90
   1  -3  -2  381.96   24.60
  -1  -3   2  370.16   24.10
  -2   3   2  152.18   10.80
  -2   3   2  134.29   11.90
  -2  -3  -2  147.59   12.40
   2  -3   2  168.68   13.60
   2   3  -2  146.99    9.70
  -2  -3  -2  148.19    9.80
  -2  -3  -2  145.79   11.60
   2   3   2  132.09   10.10
  -2   3  -2  135.39   11.30
   2  -3  -2  153.68   13.00
   2   3   2  152.18   11.90
  -2  -3   2  140.49   11.90
  -2   3  -2  153.58   10.00
  -2   3  -2  140.99   12.00
  -2  -3   2  146.29   12.40
   3  -3   2   34.50    8.10
   3   3  -2   31.40    4.60
  -3  -3  -2   37.20    6.60
  -3   3   2   37.40    5.80
  -3   3   2   27.70    6.30
  -3  -3  -2   18.80    5.50
   3   3   2   36.30    5.50
   3  -3  -2   35.70    7.40
  -3  -3   2   31.80    6.70
  -3   3  -2   21.50    5.60
  -3   3  -2   30.30    6.10
  -3  -3   2   33.80    6.80
  -3   3  -2   32.20    4.90
   3   3   2   46.90    7.50
  -4   3   2   83.69   10.40
  -4  -3  -2   60.39   10.30
   4  -3   2   45.80   10.10
  -4   3   2   64.29   11.20
   4   3  -2   76.39    8.80
  -4  -3  -2   64.39   10.10
  -4   3  -2   63.49   10.60
   4   3   2   77.59   11.40
  -4  -3   2   52.59    9.70
   4   3   2   72.29    9.10
  -4  -3   2   70.79   11.20
  -4   3  -2   70.09    9.10
   4  -3  -2   75.59   12.20
   5  -3   2   64.89   12.40
  -5   3   2   89.39   14.20
  -5   3   2   82.59   11.50
  -5  -3  -2   76.29   12.50
  -5  -3  -2   64.69   11.90
  -5   3  -2   85.09   13.60
   5  -3  -2   66.79   12.50
  -5  -3   2   71.39   12.70
   5   3   2  103.39   14.40
  -5  -3   2   70.69   12.20
  -5   3  -2   68.09   10.20
  -6  -3  -2   37.00    9.50
   6  -3   2   42.60   11.10
  -6  -3  -2   26.70    9.00
  -6   3   2   31.90   10.70
  -6   3  -2   25.70    8.60
   6   3   2   41.90   10.10
  -6  -3   2   19.70    8.10
  -6  -3   2   25.60    8.80
   6  -3  -2   26.10    9.40
  -7  -3  -2   17.60    9.80
  -7   3   2   -1.30    6.80
  -7  -3  -2    3.80    5.20
   7  -3   2   14.60    8.30
  -7  -3   2    7.40    8.40
  -7   3  -2    0.20    5.90
   7   3   2   17.90    8.80
  -7  -3   2   22.40    9.70
   7  -3  -2    6.40    8.20
   0  -4   2 5681.63  323.07
   0   4  -2 5771.72  323.27
   0   4   2 5570.94  323.37
   0  -4  -2 5587.24  323.07
   1   4  -2   39.50    3.20
  -1   4   2   40.40    4.10
   1  -4   2   34.30    5.80
  -1   4   2   42.90    5.50
   1   4  -2   41.00    5.00
  -1  -4  -2   39.70    5.60
  -1  -4  -2   38.50    3.20
   1   4   2   39.80    3.70
  -1  -4   2   39.40    3.10
   1   4   2   47.70    5.50
   1  -4  -2   35.80    6.00
  -1   4  -2   38.20    4.50
  -1  -4   2   38.70    5.50
  -1  -4   2   42.70    4.80
  -1   4  -2   36.00    5.40
  -2  -4  -2  109.09   12.60
   2  -4   2  144.59    9.30
  -2  -4  -2  143.19   11.50
   2   4  -2  128.39   11.70
   2  -4   2  179.78   16.80
   2   4  -2  150.78    9.00
  -2  -4  -2  146.09    9.20
  -2   4   2  144.79   10.30
  -2   4   2  152.38   12.30
  -2   4  -2  165.78   12.70
  -2   4  -2  154.38   11.80
   2  -4  -2  166.78   15.70
   2   4   2  161.08   12.10
  -2   4  -2  138.09    9.20
  -2  -4   2  141.39   12.60
  -2  -4   2  144.89    9.40
  -2  -4   2  135.59   11.60
   2   4   2  133.39    9.50
   2   4   2  140.59    9.00
   3  -4   2  398.76   31.30
   3   4  -2  422.16   26.40
  -3   4   2  459.65   28.20
  -3  -4  -2  461.35   29.90
  -3  -4  -2  411.56   30.30
  -3   4   2  456.05   30.70
  -3  -4   2  394.66   30.40
  -3  -4   2  388.56   29.50
  -3   4  -2  450.55   30.30
   3  -4  -2  410.76   31.00
   3   4   2  435.46   27.10
   3   4   2  456.35   30.30
  -3   4  -2  444.36   27.20
  -3   4  -2  442.16   29.90
   4   4  -2   51.69    6.70
  -4  -4  -2   61.59   10.00
  -4  -4  -2   45.10    9.40
  -4   4   2   49.20    9.80
   4  -4   2   44.10    9.80
  -4   4   2   63.59    8.70
  -4   4  -2   64.39    8.00
  -4  -4   2   57.99    9.80
  -4   4  -2   67.29   10.50
  -4  -4   2   62.39   10.70
   4   4   2   61.59    7.70
   4  -4  -2   45.00   10.10
   4   4   2   56.69    9.80
  -5   4   2  172.08   17.60
   5  -4   2  175.38   21.90
  -5  -4  -2  222.78   22.70
  -5   4   2  149.69   19.80
  -5  -4  -2  167.28   19.90
  -5   4  -2  147.69   19.70
   5  -4  -2  162.28   20.70
   5   4   2  143.89   19.10
  -5  -4   2  213.78   22.10
  -5  -4   2  174.18   21.00
  -6  -4  -2   16.40    7.30
  -6   4   2   35.00   10.80
  -6  -4  -2   25.80    9.60
   6  -4   2   19.10    8.90
   6  -4  -2   22.80    8.70
   6   4   2   17.30    8.20
  -6   4  -2   14.70    8.10
  -6  -4   2   19.20    7.80
  -6  -4   2   37.30   10.50
   7   4  -2    0.30    7.70
   7  -4   2    4.20    7.50
  -7   4   2   16.60    9.10
  -7  -4  -2   -6.40    6.70
  -7  -4  -2   12.50    7.40
   7  -4  -2    2.20    7.70
  -7   4  -2    9.20    8.60
  -7  -4   2   14.70    8.00
   7   4   2    8.20    8.20
  -7  -4   2    7.70    8.70
  -1  -5  -2  471.05   29.30
   1  -5   2  496.25   30.50
   1   5  -2  475.85   28.50
  -1  -5  -2  447.56   26.80
  -1   5   2  458.95   28.70
   1   5  -2  450.05   26.80
  -1   5   2  454.65   27.30
  -1  -5   2  443.16   27.10
   1  -5  -2  436.86   29.80
  -1  -5   2  474.75   28.10
  -1  -5   2  444.86   26.60
  -1  -5   2  461.25   29.50
   1   5   2  470.35   28.80
   1   5   2  383.36   27.50
  -1   5  -2  446.66   29.20
  -2  -5  -2  122.39   10.10
   2   5  -2  116.49   12.00
  -2  -5  -2  104.99   12.00
  -2   5   2  117.19   11.90
   2  -5   2  128.59   14.40
  -2   5   2  111.09    8.70
  -2  -5   2  102.19   12.20
   2  -5  -2  126.89   14.10
  -2  -5   2  150.88   11.10
  -2   5  -2  127.39   10.50
   2   5   2  118.89   11.70
  -2   5  -2  126.39   12.70
  -3  -5  -2   26.50    5.90
  -3   5   2   39.80    5.60
   3   5  -2   43.60    7.80
  -3   5   2   37.80    7.50
   3  -5   2   29.30    7.70
   3   5  -2   30.00    3.20
  -3  -5  -2   35.10    7.20
   3   5   2   28.90    6.40
   3   5   2   31.60    4.00
  -3   5  -2   35.10    7.00
  -3  -5   2   25.90    6.00
  -3   5  -2   32.00    4.10
   3  -5  -2   42.60    8.80
  -3  -5   2   40.10    8.00
   4   5  -2   76.99   12.10
  -4   5   2   83.89   12.50
  -4  -5  -2   94.39   13.40
   4  -5   2   76.19   13.80
  -4   5   2   87.29   10.30
  -4  -5  -2   94.59   12.50
   4   5   2   92.69   13.00
  -4   5  -2   96.69   13.00
  -4  -5   2  102.69   13.90
  -4   5  -2   76.69    8.70
  -4  -5   2  103.99   13.40
   4  -5  -2   92.49   14.30
   5  -5   2  227.48   25.20
  -5  -5  -2  192.38   20.80
   5   5  -2  202.98   22.70
  -5   5   2  178.88   22.00
  -5  -5  -2  162.28   20.60
  -5  -5   2  216.98   22.70
  -5  -5   2  155.88   20.80
   5   5   2  205.88   22.20
  -5   5  -2  217.18   22.90
   5  -5  -2  202.88   23.50
  -6  -5  -2   11.90    7.00
  -6   5   2   15.90    8.50
   6  -5   2   24.60   10.20
   6   5  -2    9.80    7.20
  -6  -5  -2    9.10    6.70
  -6  -5   2   25.70    9.00
   6  -5  -2    9.90    7.60
  -6  -5   2   11.20    7.60
  -6   5  -2    9.90    6.80
   6   5   2   24.10    9.20
  -7  -5  -2   31.70   10.30
  -7  -5  -2   46.50   13.30
   7   5  -2   33.50   11.90
   7  -5   2   42.50   12.60
  -7   5   2   55.59   15.20
   7   5   2   37.40   11.60
  -7   5  -2   35.50   11.60
   7  -5  -2   32.70   12.30
  -7  -5   2   19.20    9.30
  -7  -5   2   60.99   13.30
   0  -6  -2  315.57   24.30
   0  -6   2  415.16   24.40
   0   6   2  393.36   24.80
   0   6  -2  392.96   24.10
   0  -6   2  359.46   25.00
   0  -6  -2  435.66   24.50
   0   6   2  333.67   24.90
   0   6  -2  412.66   24.70
   1   6  -2  209.58   13.80
   1  -6   2  216.18   12.90
  -1  -6  -2  221.58   13.90
   1  -6   2  221.48   17.40
  -1  -6  -2  193.78   15.90
   1   6  -2  226.28   15.40
  -1   6   2  214.48   14.30
  -1   6   2  219.98   15.70
   1   6   2  222.68   15.70
   1  -6  -2  232.58   17.40
  -1  -6   2  225.28   14.40
  -1   6  -2  221.48   13.10
  -1   6  -2  248.38   16.70
  -1   6  -2  208.38   13.20
  -1  -6   2  225.18   16.40
   2   6  -2  660.03   41.20
  -2   6   2  652.43   38.70
  -2   6   2  666.63   41.70
   2  -6   2  621.54   43.30
  -2  -6   2  661.73   40.80
  -2  -6   2  610.94   42.10
  -2   6  -2  632.64   42.00
  -2   6  -2  675.13   41.00
   2   6   2  656.73   41.20
   2  -6  -2  620.24   43.00
   3  -6   2   22.30    3.20
  -3   6   2   35.10    7.60
   3  -6   2   22.30    7.10
  -3  -6  -2   26.00    5.50
  -3  -6  -2   23.90    6.40
   3   6  -2   23.10    6.10
  -3   6   2   26.60    4.50
  -3  -6   2   32.40    7.50
  -3   6  -2   17.10    5.70
   3   6   2   17.10    5.10
   3  -6  -2   19.80    6.70
  -3  -6   2   19.90    5.60
  -3   6  -2   22.30    2.70
  -4   6   2  140.89   12.10
   4  -6   2  125.09   18.20
  -4  -6  -2  122.29   15.10
  -4  -6  -2  129.89   16.70
  -4   6   2  132.59   17.20
   4   6  -2  153.18   17.30
  -4  -6   2  175.48   17.80
   4  -6  -2  156.28   19.60
  -4  -6   2  133.69   17.40
  -4   6  -2  145.79   17.10
   4   6   2  165.48   17.40
  -5  -6  -2   76.49   12.20
   5   6  -2   64.49   12.50
  -5   6   2   85.09   14.70
  -5  -6  -2   79.49   13.60
   5  -6   2   66.59   14.20
   5   6   2   88.89   13.60
  -5  -6   2   75.09   13.60
  -5   6  -2   77.39   13.30
  -5  -6   2   82.29   13.20
   5  -6  -2   65.89   13.30
   6  -6   2   24.30   10.70
   6   6  -2   27.60    9.30
  -6  -6  -2    3.00    6.40
  -6   6   2   24.90    9.60
  -6  -6  -2    4.30    5.50
   6   6   2   15.40    7.60
  -6   6  -2    9.10    7.10
  -6  -6   2    8.10    7.30
  -6  -6   2    3.60    5.80
   6  -6  -2    9.50    7.30
   7  -6   2   33.20   12.50
   7   6  -2    9.20    8.60
  -7   6   2   23.90   12.00
  -7  -6  -2   23.40   10.90
  -7  -6  -2    9.80    7.50
   7  -6  -2   15.30   10.10
   7   6   2   19.10    8.90
  -7  -6   2   11.50    9.50
  -7  -6   2   14.50    9.20
  -7   6  -2    8.90    7.50
   0   7   2   86.69    9.60
   0   7   2   76.19    8.50
   0   7  -2   79.39    8.30
   0  -7  -2   79.29    8.90
   0  -7   2   85.59    9.40
   0   7  -2   81.69    8.10
   0  -7   2   84.89    8.30
   0  -7  -2   77.69    7.90
   1   7  -2  940.01   57.39
  -1  -7  -2  948.41   55.99
   1  -7   2  944.91   59.79
  -1  -7  -2  937.41   58.29
  -1   7   2  971.90   58.09
  -1   7   2  957.70   56.49
   1  -7   2  957.30   54.89
  -1  -7   2  989.40   56.49
  -1   7  -2  948.11   55.39
  -1   7  -2  954.70   58.59
  -1  -7   2  927.81   58.39
   1   7   2  956.10   57.89
   1  -7  -2  937.41   59.49
  -1   7  -2  949.01   55.19
  -2   7   2  285.17   21.50
   2   7  -2  260.47   20.70
  -2  -7  -2  300.27   22.30
   2  -7   2  290.37   23.60
  -2   7   2  307.57   18.50
   2  -7  -2  285.17   23.30
   2   7   2  293.97   21.20
  -2  -7   2  290.97   20.50
  -2  -7   2  349.96   23.20
  -2   7  -2  273.47   20.60
   3  -7   2  112.59   16.50
  -3  -7  -2  137.29   14.40
  -3   7   2  201.38   18.50
  -3  -7  -2  128.39   15.60
   3   7  -2  130.09   14.70
  -3   7   2  144.59   10.70
   3  -7  -2  155.68   18.30
  -3  -7   2  166.08   13.70
  -3  -7   2  154.58   17.40
   3   7   2  143.49   15.30
  -3   7  -2  141.79   15.50
  -4   7   2  154.38   18.10
  -4  -7  -2  140.19   15.50
  -4  -7  -2  143.89   17.60
   4   7  -2  121.29   15.60
   4  -7   2  129.39   18.70
  -4  -7   2  126.99   15.20
  -4   7  -2  138.89   16.50
   4  -7  -2   77.59   15.10
  -4  -7   2  134.99   17.90
   4   7   2  122.59   15.50
   5   7  -2   45.40   10.50
  -5  -7  -2   90.89   13.30
   5  -7   2   85.09   16.10
  -5  -7  -2   79.49   13.90
  -5   7   2   91.19   15.40
   5  -7  -2   69.69   14.40
  -5  -7   2   88.29   13.50
   5   7   2  103.19   15.10
  -5  -7   2   61.59   12.50
  -5   7  -2   89.59   14.00
   6   7  -2    1.50    5.10
   6  -7   2   -0.60    7.20
  -6   7   2   -7.20    5.80
  -6  -7  -2  -11.50    4.60
  -6  -7  -2   10.90    6.20
   6   7   2    5.50    6.80
   6  -7  -2    2.00    7.10
  -6   7  -2    5.50    7.10
  -6  -7   2   11.40    6.70
  -6  -7   2   11.40    8.20
  -7  -7  -2    0.20    6.70
  -7   7   2    2.10    8.40
  -7  -7  -2   17.10   10.80
   7   7  -2    4.40    8.40
   7  -7   2   14.40   11.30
   7  -7  -2   18.30   11.20
  -7  -7   2    8.10    7.90
  -7   7  -2    5.80    9.40
  -7  -7   2    6.20    8.10
   7   7   2    8.00    8.50
   0  -8  -2   33.60    5.10
   0   8  -2   31.50    5.00
   0  -8  -2   25.60    5.40
   0  -8   2   41.60    5.50
   0   8   2   29.20    5.40
   0  -8   2   35.90    6.20
   0   8   2   34.60    6.30
   1   8  -2  211.08   15.10
   1  -8   2  204.78   12.50
  -1   8   2  211.58   14.20
   1  -8   2  178.48   18.70
  -1  -8  -2  187.08   13.50
  -1  -8  -2  204.88   15.90
  -1   8   2  200.88   15.60
  -1  -8   2  200.58   16.00
  -1   8  -2  181.58   14.50
   1   8   2  209.88   15.60
  -1   8  -2  200.98   13.20
   1  -8  -2  206.18   17.10
  -1  -8   2  197.58   14.10
  -2  -8  -2  291.67   22.20
   2  -8   2  303.27   24.00
  -2   8   2  280.87   21.40
  -2   8   2  289.37   18.00
   2   8  -2  273.27   20.60
   2   8   2  287.17   21.00
  -2   8  -2  312.87   21.10
   2  -8  -2  284.27   23.30
  -2  -8   2  238.48   21.40
  -3   8   2   62.89   10.10
   3   8  -2   74.69   10.40
  -3  -8  -2   65.89   11.10
   3  -8   2   70.79   12.70
   3  -8  -2   62.19   12.60
   3   8   2   61.49    9.50
  -3  -8   2   66.39    9.70
  -3   8  -2   48.80    9.00
  -3  -8   2   65.39   11.30
  -4  -8  -2   11.90    5.10
  -4  -8  -2   41.00    9.90
   4   8  -2   17.00    6.00
  -4   8   2   16.80    6.20
   4  -8   2   18.50    7.90
  -4  -8   2   15.60    5.80
  -4  -8   2   19.50    8.00
   4  -8  -2    4.60    4.80
   4   8   2   20.60    6.40
  -4   8  -2   13.70    6.40
   5   8  -2   54.39   11.20
  -5  -8  -2   57.79   12.20
  -5   8   2   63.39   12.80
   5  -8   2   41.60   11.90
  -5  -8  -2   51.99   10.40
  -5  -8   2   73.29   13.90
   5  -8  -2   34.60   10.60
   5   8   2   44.60    9.60
  -5  -8   2   40.60   10.20
  -5   8  -2   56.99   11.70
   6   8  -2   16.40    7.50
  -6  -8  -2   10.80    8.20
  -6   8   2   11.00    9.00
  -6  -8  -2   24.50    8.30
   6  -8   2   13.50   10.30
   6   8   2   22.10    9.20
  -6  -8   2    3.70    6.10
  -6  -8   2   40.20   11.40
   6  -8  -2   19.60   10.10
  -6   8  -2   17.50    8.90
   7  -8   2   37.40   14.90
  -7   8   2   23.80   11.70
  -7  -8  -2    8.60   11.40
  -7   8  -2    7.80   10.40
   7  -8  -2   19.40   12.00
  -7  -8   2   15.00   10.00
   0  -9  -2    4.70    2.70
   0   9   2   -1.00    3.30
   0   9   2    3.10    2.80
   0  -9   2    0.20    2.10
   0  -9   2    2.10    3.00
   0   9  -2    2.10    2.20
   0  -9  -2   -4.00    2.20
  -1  -9  -2    6.00    2.50
   1  -9   2    2.60    3.90
   1   9  -2    3.80    2.80
  -1   9   2    1.10    2.50
   1  -9   2    7.10    1.80
  -1   9   2    3.20    2.50
  -1  -9  -2    3.00    3.30
  -1  -9   2    9.00    3.80
  -1   9  -2   10.70    3.50
   1  -9  -2    3.60    3.90
  -1   9  -2    1.70    2.30
  -1  -9   2    1.60    2.20
   1   9   2    3.00    2.80
   2   9  -2   -0.20    2.90
  -2   9   2   -0.50    2.80
   2  -9   2    3.20    4.50
  -2   9   2    6.50    2.10
  -2  -9  -2    0.90    4.00
  -2   9  -2    5.20    3.70
  -2  -9   2    6.40    3.80
   2  -9  -2    8.20    5.40
   2   9   2    7.60    4.20
  -3  -9  -2  197.58   20.90
   3  -9   2  171.88   22.30
   3   9  -2  205.18   17.40
  -3   9   2  200.68   20.80
  -3  -9   2  193.68   21.20
   3  -9  -2  142.89   20.10
   3   9   2  213.28   17.70
  -3   9  -2  200.58   20.00
  -3  -9   2  201.08   16.50
  -4   9   2   48.80   11.30
  -4  -9  -2   51.09   11.10
   4  -9   2   57.19   12.70
   4   9  -2   52.29   10.20
  -4  -9   2   53.99   11.80
  -4  -9   2   43.70    9.50
  -4   9  -2   45.30    9.90
   4   9   2   37.00    9.00
   4  -9  -2   47.70   11.50
  -5  -9  -2    5.00    4.70
  -5  -9  -2    3.90    6.20
   5  -9   2   10.90    7.80
   5   9  -2    9.10    5.80
  -5   9   2    3.00    5.70
  -5   9  -2    6.50    6.50
  -5  -9   2   27.70    9.70
   5   9   2    0.00    4.20
   5  -9  -2   12.20    7.80
  -5  -9   2    7.10    5.30
  -6  -9  -2   14.00    9.40
   6   9  -2   25.70    9.80
   6  -9   2   21.90    9.80
  -6   9   2   22.10    9.80
  -6  -9  -2   14.20    6.70
   6  -9  -2   10.60    8.40
  -6  -9   2   13.60    8.50
   6   9   2   12.00    7.30
  -6  -9   2   10.00    6.80
  -6   9  -2   25.60    9.60
   0 -10   2    6.70    3.90
   0 -10  -2    1.60    2.70
   0  10   2    2.70    4.20
   0  10   2    0.60    2.70
   0 -10   2   -0.90    2.40
   0  10  -2    5.60    3.10
   0 -10  -2   -6.00    2.70
   1  10  -2   25.30    5.30
   1 -10   2   21.30    3.10
   1 -10   2   30.00    7.40
  -1  10   2   25.20    4.70
  -1 -10  -2   23.90    5.50
  -1  10   2   22.20    5.60
  -1 -10  -2   18.40    4.10
  -1 -10   2   19.90    5.60
  -1 -10   2   25.60    5.10
  -1  10  -2   16.40    4.40
   1 -10  -2   35.70    7.70
   1  10   2   13.50    4.50
  -1  10  -2   31.40    4.60
   2 -10   2  115.09   15.90
  -2  10   2   90.49   12.10
  -2 -10  -2  112.19   14.00
   2  10  -2   91.29   11.50
   2  10   2  113.99   13.10
   2 -10  -2   95.99   14.40
  -2  10  -2  111.99   12.70
  -2 -10   2   92.59   12.80
  -3 -10  -2   23.20    8.20
   3 -10   2    9.80    7.00
  -3  10   2   14.20    5.90
   3  10  -2   21.90    6.20
   3 -10  -2    5.00    6.00
  -3  10  -2   14.00    5.90
   3  10   2   16.40    6.00
  -3 -10   2   18.80    7.20
  -4  10   2   51.89   11.70
   4  10  -2   58.69   11.20
   4 -10   2   66.29   14.60
  -4 -10  -2   57.39   12.10
   4 -10  -2   69.89   14.10
  -4  10  -2   94.49   14.00
  -4 -10   2   48.40    9.50
   4  10   2   64.69   11.40
  -4 -10   2   83.19   14.00
   5  10  -2   13.60    6.70
  -5  10   2    5.50    6.10
  -5 -10  -2   -1.90    5.40
   5 -10   2   14.40    9.40
  -5  10  -2   15.60    8.20
  -5 -10   2   15.60    6.40
   5 -10  -2   11.10    8.50
  -5 -10   2   13.60    8.20
   5  10   2   11.60    6.50
  -6  10   2    2.50    7.80
   6  10  -2    2.60    5.60
   6 -10   2   -0.30    8.60
  -6 -10  -2    5.70    5.60
  -6 -10  -2    3.00    7.70
  -6  10  -2    5.90    9.10
   6  10   2    4.30    6.20
  -6 -10   2    5.40    5.90
  -6 -10   2    7.50    8.60
   6 -10  -2   -5.90    6.70
   0  11  -2    8.00    3.90
   0  11   2    8.70    5.50
   0 -11  -2    3.20    4.40
   0  11   2    2.00    3.50
   0 -11  -2    3.80    2.90
   0 -11   2   10.60    5.00
   0 -11   2    7.00    3.30
  -1 -11  -2  308.37   22.10
   1 -11   2  325.17   26.10
  -1  11   2  366.86   23.00
   1  11  -2  319.87   23.50
  -1  11   2  304.37   24.30
  -1 -11  -2  345.87   24.40
   1 -11  -2  320.77   25.70
   1  11   2  344.37   24.40
   1  11   2  345.07   27.00
  -1  11  -2  344.07   23.90
  -1 -11   2  330.37   22.90
  -1 -11   2  301.57   24.10
  -2  11   2  164.98   17.30
   2 -11   2  118.09   17.50
   2  11  -2  116.89   14.10
  -2 -11  -2  163.48   17.50
   2 -11  -2  147.89   18.70
  -2  11  -2  145.99   15.60
  -2 -11   2  164.58   17.80
   2  11   2  160.98   16.00
  -3 -11  -2    5.00    5.60
   3 -11   2   -4.00    5.00
   3  11  -2    5.30    4.40
  -3  11   2   -4.30    3.60
   3 -11  -2   -0.80    5.20
   3  11   2    0.00    3.50
  -3  11  -2   -1.30    3.80
  -3 -11   2    7.90    6.10
  -4  11   2    0.70    4.80
   4  11  -2    1.20    4.20
  -4 -11  -2   14.50    7.80
   4 -11   2    3.20    6.50
   4  11   2    9.40    5.40
  -4  11  -2   10.10    5.80
   4 -11  -2    0.50    5.90
   5  11  -2    7.60    7.10
  -5  11   2    1.90    7.10
   5 -11   2   12.90   10.20
  -5 -11  -2    6.50    7.30
   5 -11  -2    4.00    8.10
  -5  11  -2    3.40    7.20
  -5 -11   2   -1.70    6.30
   5  11   2    7.20    6.10
  -6  11   2   40.30   13.10
   6  11  -2   41.10   10.60
  -6 -11  -2   37.80   13.60
   6 -11   2   26.60   13.70
  -6 -11   2   19.10   11.60
   6 -11  -2   22.80   12.70
  -6 -11   2   38.90    9.90
   6  11   2    6.10    6.90
   0 -12  -2  334.77   24.10
   0  12   2  305.17   24.70
   0  12   2  328.27   24.00
   0 -12   2  280.17   23.90
   0  12  -2  308.67   22.90
   0 -12   2  332.17   22.20
   0 -12  -2  305.37   22.00
   1 -12   2   95.09   14.20
   1  12  -2  105.89   12.20
  -1  12   2  113.69   13.60
  -1 -12  -2   87.79   11.70
   1  12   2   81.49   11.50
  -1 -12   2   82.29   11.60
  -1  12  -2  121.09   12.90
   1  12   2   69.19   13.90
   1 -12  -2  100.09   13.90
   2  12  -2  243.68   19.40
  -2  12   2  230.18   20.10
  -2 -12  -2  221.98   20.00
   2 -12   2  218.08   25.30
   2  12   2  223.98   19.40
  -2  12  -2  233.08   19.50
  -2 -12   2  239.38   20.90
   2 -12  -2  225.98   24.70
  -3  12   2   30.80    8.50
  -3 -12  -2   43.90   10.40
   3 -12   2   46.00   11.80
   3  12  -2   39.10    8.50
   3  12   2   31.20    8.10
  -3  12  -2   26.80    8.10
   3 -12  -2   35.80   10.20
  -3 -12   2   58.79   12.40
   4  12  -2    5.20    5.20
  -4  12   2   -0.50    5.70
   4 -12   2   11.70    8.00
  -4 -12  -2    9.60    6.80
   4  12   2    0.70    4.50
   4 -12  -2   -4.10    5.20
  -4  12  -2    6.10    6.20
  -4 -12   2    9.80    7.80
  -5  12   2   -0.50    6.10
   5  12  -2    3.60    6.10
   5 -12   2   -7.00    7.30
  -5 -12  -2    3.80    8.10
   5  12   2    3.70    5.90
   5 -12  -2   -3.10    7.90
  -5 -12   2   -6.50    5.10
  -6  12   2    2.20    7.80
   6  12  -2    2.40    7.90
   0  13   2   14.70    5.70
   0  13   2    8.70   10.50
   0 -13  -2    3.00    4.70
   0 -13   2    7.70    5.80
   0  13  -2    9.80    4.80
   1 -13   2   15.10    6.90
   1  13  -2    8.00    4.80
  -1 -13  -2    6.90    4.70
  -1  13   2   27.90    7.00
  -1 -13   2    6.40    4.90
   1  13   2   -1.20    5.50
  -1  13  -2   17.90    5.80
   1  13   2   14.30    5.40
   1 -13  -2   10.60    6.70
   2 -13   2   27.50    9.00
  -2  13   2   55.69   10.30
  -2 -13  -2   27.70    8.10
   2  13  -2   38.80    8.40
   2 -13  -2   40.90   10.50
  -2 -13   2   36.20    9.00
   2  13   2   47.70    9.30
  -2  13  -2   26.50    7.50
   3  13  -2   20.50    6.50
  -3 -13  -2   23.40    8.40
  -3  13   2   24.20    8.10
   3 -13   2   18.00    9.40
   3 -13  -2   14.10    8.90
  -3 -13   2   20.30    8.30
   3  13   2   27.60    7.80
  -3  13  -2   14.50    6.60
   4 -13   2   12.30    9.10
  -4  13   2   50.59   12.40
  -4 -13  -2   25.90   10.00
   4  13  -2   20.30    7.70
   4  13   2   42.70   10.40
   4 -13  -2   28.90   10.90
  -4 -13   2   59.59   13.60
  -5  13   2   10.50    9.40
   5 -13   2    3.60    8.90
  -5 -13  -2    2.90    7.80
   5  13  -2    9.30    6.80
  -5 -13   2   30.20   11.60
   5 -13  -2    4.80    8.70
   5  13   2    1.10    6.30
   0  14  -2    4.90    4.20
   0  14   2    6.60    4.60
   1 -14   2   54.19   11.90
  -1 -14  -2   31.10    7.40
  -1  14   2   37.50    8.60
   1  14  -2   35.10    7.90
   1  14   2   19.20    8.90
   1 -14  -2   32.40    9.70
   1  14   2   39.90    8.40
  -1  14  -2   34.70    7.90
  -1 -14   2   47.10   12.10
  -2  14   2    7.30    5.40
  -2 -14  -2   18.30    7.00
   2  14  -2    9.10    5.00
   2 -14   2   16.40    8.70
  -2  14  -2   15.00    6.30
   2  14   2    6.20    5.20
   2 -14  -2   11.40    6.70
   2  14   2   13.00    9.80
  -2 -14   2   11.30    6.70
  -3  14   2    8.40    6.80
   3 -14   2   14.90    7.80
  -3 -14  -2   36.00    9.70
   3  14  -2   12.30    6.40
  -3  14  -2   25.30   13.20
   3 -14  -2   21.20    8.90
   3  14   2   20.60    7.40
  -3 -14   2   15.30    8.20
   4 -14   2   17.30    9.80
   4  14  -2   13.70    6.70
  -4  14   2   11.60    8.80
  -4 -14  -2   25.20   10.40
   4  14   2   18.10    7.90
  -4 -14   2   14.50    8.80
   4 -14  -2   20.40    9.90
   5  14  -2   28.10   10.10
   5 -14   2   38.30   14.00
  -5  14   2   25.20   10.50
  -5 -14  -2   20.60   10.80
   5  14   2   37.10   10.50
   5 -14  -2   21.80   10.00
  -5 -14   2   21.60   12.00
   0  15  -2   -0.80    3.90
   0  15   2   -0.20    4.20
   1 -15   2   86.09   15.20
   1  15  -2   78.99   11.70
  -1  15   2   83.89   13.10
   1 -15  -2   88.09   14.50
  -1  15  -2   78.09   12.10
   1  15   2   85.49   12.90
   2  15  -2   42.60    9.30
  -2  15   2   37.40    9.70
   2 -15   2   54.89   13.40
  -2 -15  -2   34.10    9.50
   2  15   2   57.49   15.20
   2 -15  -2   68.39   14.20
   2  15   2   46.60   10.30
  -2  15  -2   46.90   11.60
  -2 -15   2   44.50   10.10
   3 -15   2   30.20   12.00
  -3 -15  -2   17.90    9.10
   3  15  -2    9.70    6.20
  -3  15   2   11.10    7.50
   3 -15  -2   17.20   10.20
  -3 -15   2   19.60    9.10
   3  15   2    0.90    6.20
   4 -15   2  123.59   21.50
  -4  15   2   64.59   15.00
   4  15  -2   47.50   10.90
  -4 -15  -2   57.69   13.90
   4 -15  -2   48.90   14.60
   4  15   2   32.80    9.60
  -4 -15   2   30.30   12.30
   0  16  -2   47.40    9.50
   0  16   2   46.90    9.80
  -1  16   2    0.10    4.70
   1  16  -2    3.80    5.30
  -1  16  -2    0.60    5.30
   1  16   2   -3.60    3.90
   2  16  -2    8.20    6.50
  -2  16   2   18.10    8.20
  -2 -16  -2   31.20   13.80
   2 -16   2   25.00   10.20
   2  16   2   18.30   18.00
   2  16   2   35.60    9.20
   2 -16  -2    3.80    7.50
  -3 -16  -2   23.00    9.20
  -3  16   2   18.50    8.80
   3  16  -2   12.70    7.50
   3 -16   2   12.40    9.30
   3  16   2   16.70    8.20
   3 -16  -2   15.30    9.50
   3  16   2    4.90   12.20
  -3 -16   2   25.00    9.60
   4  16  -2   19.30    8.00
   4 -16   2   26.50   13.20
  -4 -16  -2   25.50   10.60
   4 -16  -2   -3.10    8.70
  -4 -16   2   38.80   12.80
   4  16   2   -7.30    9.00
   4  16   2   18.60    8.50
   0  17   2    4.50    5.90
   1  17  -2    4.10    6.30
  -1  17   2   14.80    7.70
   1  17   2   20.10    7.70
   2 -17   2   18.40   12.40
  -2  17   2    7.50    7.10
   2  17  -2   17.90    8.00
   2  17   2   -7.10    4.90
   2 -17  -2    4.40    8.60
  -3 -17  -2   52.89   12.80
  -3  17   2   47.10   21.00
   3  17  -2   25.00    9.20
   3 -17   2   13.90   10.10
   3 -17  -2   20.00   11.80
   3  17   2   97.79   21.80
   3  17   2   36.30    9.90
   0  18   2    8.60    6.80
  -1  18   2   30.20   10.00
   1  18   2   30.90    9.10
   2  18  -2   -2.60    5.60
   2  18   2   10.80    6.60
   0  19   2    1.00    6.50
   0   0  -3   -2.00    0.80
   0   0   3   -0.70    1.00
   0   0   3   -1.20    0.60
   0   0  -3   -1.50    0.60
   1   0   3 1134.89   65.79
   1   0   3 1097.39   64.99
  -1   0  -3 1080.09   64.89
  -1   0  -3 1144.19   65.09
  -1   0   3 1095.69   65.49
  -1   0  -3 1150.08   65.19
   1   0  -3 1126.19   65.29
  -1   0   3 1107.99   65.69
  -2   0  -3    6.60    2.50
  -2   0   3    3.60    2.50
  -2   0  -3    3.90    2.40
   2   0  -3    0.80    2.20
  -2   0  -3    6.80    2.70
  -2   0   3    6.00    3.10
   2   0   3    1.50    2.40
   3   0  -3   25.70    5.30
   3   0   3   23.20    5.40
  -3   0   3   20.50    5.60
  -3   0   3   22.50    5.30
  -3   0  -3   15.00    4.80
  -3   0  -3   16.70    4.20
  -3   0  -3   17.90    4.20
   4   0  -3   40.30    7.30
  -4   0   3   35.60    7.70
  -4   0   3   24.40    6.90
   4   0   3   62.69   10.10
  -4   0  -3   38.30    7.60
  -4   0  -3   27.30    6.50
  -5   0  -3   13.40    6.20
  -5   0  -3   32.20    8.30
  -5   0   3   21.30    8.00
  -5   0   3   23.70    7.40
   5   0   3   24.20    7.40
   5   0  -3   12.80    6.10
  -6   0   3  144.79   20.50
   6   0  -3  160.18   18.80
   6   0   3  158.98   19.80
  -6   0   3  140.69   18.60
  -6   0  -3  162.68   19.10
  -6   0  -3  140.69   19.40
  -7   0  -3    3.30    6.70
  -7   0   3   23.50    9.80
  -7   0  -3   13.10   11.00
  -7   0   3   21.50    9.00
   0  -1  -3    2.00    1.30
   0  -1   3   -0.20    0.50
   0   1  -3    0.60    1.30
   0  -1   3    0.70    1.10
   0   1   3    0.20    0.90
   0   1   3    2.10    1.70
   0   1  -3   -0.30    0.50
   0   1  -3    1.00    1.10
  -1   1   3 1771.42  102.39
  -1   1   3 1787.22  101.89
   1   1  -3 1741.03  101.39
  -1  -1  -3 1776.22  101.69
   1  -1   3 1767.72  101.79
  -1  -1  -3 1768.22  101.99
  -1  -1   3 1788.52  102.29
   1   1   3 1764.82  101.79
  -1  -1   3 1815.42  102.49
  -1   1  -3 1548.95  101.09
   1  -1  -3 1766.22  102.29
  -1   1  -3 1800.42  102.09
  -1   1  -3 1806.22  101.49
  -2   1   3   42.00    6.40
  -2  -1  -3   38.50    5.60
  -2  -1  -3   33.60    5.40
  -2   1   3   25.20    4.70
   2   1  -3   25.90    4.30
   2  -1   3   31.50    6.00
   2  -1  -3   45.00    6.30
  -2  -1   3   39.60    6.30
  -2   1  -3   36.40    5.20
  -2   1  -3   20.50    4.40
  -2  -1   3   34.60    6.00
  -3  -1  -3  109.19   11.80
  -3   1   3  117.99   12.20
   3   1  -3   96.39   10.50
  -3  -1  -3  106.69   12.00
   3  -1   3   88.49   11.40
  -3   1   3   87.29   11.60
   3  -1  -3   98.29   11.50
  -3   1  -3  122.19   12.60
  -3   1  -3   77.59    9.60
  -3  -1   3  102.39   12.30
  -3   1  -3  122.79   11.90
  -3  -1   3  113.69   12.70
   3   1   3  101.79   11.30
  -4  -1  -3  191.78   19.40
  -4   1   3  183.18   19.80
  -4   1   3  203.08   16.60
   4  -1   3  171.88   19.10
   4   1  -3  167.48   15.20
  -4  -1  -3  172.98   18.10
  -4   1  -3  194.28   15.70
   4   1   3  169.48   17.90
  -4  -1   3  178.18   19.40
   4  -1  -3  195.38   19.00
  -4   1  -3  192.48   19.40
  -4  -1   3  181.58   19.10
  -5   1   3    8.00    5.70
  -5  -1  -3   -1.60    3.50
   5  -1   3    9.40    6.20
   5   1  -3    3.20    4.50
  -5   1   3    1.80    4.10
  -5  -1  -3    2.60    4.40
   5   1   3    7.60    5.00
  -5   1  -3    3.00    4.10
  -5   1  -3    8.30    4.90
  -5  -1   3   13.20    6.80
  -5  -1   3    4.40    5.20
   5  -1  -3    9.80    5.30
  -6   1   3   62.59   13.40
   6  -1   3   53.69   12.00
  -6   1   3   67.89   12.30
  -6  -1  -3   48.90   11.30
  -6  -1  -3   60.19   12.30
  -6  -1   3   66.09   13.40
  -6   1  -3   81.19   12.60
   6  -1  -3   48.10   11.10
  -6   1  -3   51.39   11.50
  -6  -1   3   51.39   11.50
  -7   1   3   -2.30    6.20
  -7  -1  -3   -0.60    5.70
  -7  -1  -3    9.10    7.50
   7   1   3    4.20    7.80
  -7  -1   3   27.40    9.80
  -7   1  -3   -2.70    5.00
  -7  -1   3   -1.00    5.80
   0   2  -3  122.59    8.20
   0  -2   3  116.49    8.20
   0   2  -3  121.89    7.30
   0   2   3  116.39    8.80
   0  -2   3  120.49    7.40
   0  -2  -3  118.29    8.30
   0   2   3  126.49    8.20
   0   2  -3  115.49    7.40
  -1  -2  -3  325.17   20.20
  -1  -2  -3  338.87   20.80
  -1  -2  -3  326.57   21.30
   1  -2   3  339.37   20.30
   1  -2   3  337.47   20.00
  -1   2   3  343.07   21.50
   1   2  -3  344.47   20.20
  -1   2  -3  323.57   21.40
   1   2   3  332.27   21.00
  -1  -2   3  335.17   21.30
   1  -2  -3  344.17   21.90
  -1  -2   3  315.07   21.60
  -1   2  -3  335.57   20.40
  -1   2  -3  345.07   20.50
  -2  -2  -3    9.80    3.10
  -2  -2  -3   17.60    4.00
  -2   2   3   17.70    4.30
  -2  -2  -3   18.90    3.20
   2  -2   3   12.70    4.20
   2   2  -3   17.90    3.00
  -2   2   3    4.80    2.10
  -2   2  -3   18.80    4.30
  -2   2  -3   15.80    2.80
   2   2   3   20.10    4.10
  -2   2  -3   11.00    3.40
  -2  -2   3   16.40    4.10
   2  -2  -3   11.70    4.00
  -2  -2   3   12.20    4.10
  -3   2   3 1518.45   92.29
  -3  -2  -3 1547.25   91.69
   3   2  -3 1525.15   89.49
   3  -2   3 1452.05   92.29
  -3   2   3 1496.25   90.69
  -3  -2  -3 1522.25   91.29
  -3  -2  -3 1522.35   89.39
  -3   2  -3 1549.34   91.29
  -3  -2   3 1508.65   92.09
   3   2   3 1527.25   90.29
   3  -2  -3 1496.85   91.89
  -3   2  -3 1473.25   89.49
  -3  -2   3 1546.25   92.19
  -3   2  -3 1552.74   91.49
  -4   2   3  135.69   15.00
  -4  -2  -3  124.09   15.10
   4   2  -3  134.29   13.50
  -4   2   3  154.78   17.80
   4  -2   3  130.59   16.40
  -4  -2  -3  147.39   16.10
  -4   2  -3  125.09   15.10
  -4  -2   3  131.89   16.00
  -4   2  -3  148.89   12.70
   4  -2  -3  144.19   16.30
   4   2   3  147.89   14.80
  -4  -2   3  140.19   16.50
  -5   2   3  184.78   19.00
  -5  -2  -3  180.88   19.70
   5  -2   3  135.89   18.10
  -5  -2  -3  122.49   16.00
  -5   2   3  151.68   19.40
   5   2  -3  133.99   14.80
  -5  -2   3  127.19   17.80
  -5   2  -3  161.98   16.40
  -5  -2   3  150.18   19.00
  -5   2  -3  109.59   16.00
   5  -2  -3  153.88   18.20
   5   2   3  146.09   16.10
  -6  -2  -3   81.29   14.10
  -6  -2  -3   80.39   14.00
   6  -2   3   81.99   15.10
  -6   2   3   69.29   14.40
  -6   2   3   84.19   14.00
  -6   2  -3   83.19   14.10
  -6  -2   3   90.39   15.50
  -6  -2   3   64.99   13.60
   6  -2  -3   92.19   15.30
  -6   2  -3  105.49   16.50
   6   2   3  115.19   16.30
  -7  -2  -3   -3.70    6.80
  -7  -2  -3    4.80    6.90
  -7   2   3    5.60    6.40
   7  -2   3    5.80    8.40
   7  -2  -3   -0.60    6.10
   7   2   3    6.70    7.60
  -7  -2   3    2.60    6.40
  -7  -2   3    9.20    7.30
  -7   2  -3    8.70    7.40
   0   3   3   51.49    5.10
   0  -3   3   43.10    3.50
   0   3  -3   43.60    3.40
   0  -3  -3   35.20    4.50
   0   3  -3   44.00    3.50
   0   3  -3   39.50    4.50
   0  -3   3   47.70    4.70
   0  -3  -3   49.80    4.80
   0   3   3   53.59    6.10
   1  -3   3  813.62   46.00
  -1  -3  -3  786.22   48.10
  -1   3   3  807.12   48.00
  -1   3   3  790.32   47.10
  -1  -3  -3  789.12   46.50
   1   3  -3  792.92   47.80
   1  -3   3  802.22   46.10
   1   3  -3  804.32   46.40
   1   3   3  791.72   47.70
  -1  -3   3  826.52   48.70
   1  -3  -3  778.72   48.60
  -1   3  -3  785.22   48.20
  -1   3  -3  797.92   46.30
  -1  -3   3  809.92   47.70
  -1   3  -3  801.12   47.00
  -2  -3  -3  454.55   27.60
  -2   3   3  422.76   29.90
  -2   3   3  462.35   28.60
   2  -3   3  471.85   31.20
   2   3  -3  446.96   27.40
  -2  -3  -3  439.96   29.10
  -2  -3  -3  464.75   30.10
  -2  -3   3  461.25   30.40
  -2  -3   3  497.15   30.30
   2  -3  -3  472.95   30.70
  -2   3  -3  456.85   27.40
  -2   3  -3  457.75   30.00
   2   3   3  435.66   29.30
   3   3  -3  124.89    9.80
   3  -3   3  148.29   16.00
  -3  -3  -3  132.69   14.00
  -3  -3  -3  144.09   14.00
  -3   3   3  139.79   11.30
  -3  -3  -3  126.09    9.90
  -3   3   3  105.39   13.20
  -3   3  -3  132.89   13.80
  -3  -3   3  112.69   13.00
   3   3   3  140.89   10.80
   3  -3  -3  116.09   14.00
  -3   3  -3  135.09   10.30
   3   3   3  116.29   13.10
  -3   3  -3  105.29   12.40
  -3  -3   3  119.79   13.80
   4   3  -3  293.87   20.60
   4  -3   3  235.78   25.80
  -4   3   3  247.38   23.20
  -4  -3  -3  304.57   23.70
  -4   3   3  272.67   21.60
  -4  -3  -3  325.37   23.50
   4   3   3  330.67   21.90
   4   3   3  294.87   23.50
  -4   3  -3  309.57   21.20
  -4   3  -3  306.17   23.50
  -4  -3   3  283.47   23.90
  -4  -3   3  313.97   24.10
   4  -3  -3  269.97   23.50
  -5   3   3   80.49   13.60
  -5  -3  -3   96.99   14.10
  -5  -3  -3   88.09   13.10
   5  -3   3   79.89   13.50
  -5   3   3   30.20    8.20
   5   3   3   77.79   12.50
  -5  -3   3   68.09   12.50
   5  -3  -3   52.49   11.10
  -5   3  -3   90.49   11.30
  -5   3  -3   86.49   13.60
  -5  -3   3   91.29   14.30
   5   3   3   79.79   16.90
  -6  -3  -3   -3.20    5.10
  -6  -3  -3    2.20    4.60
   6  -3   3    7.10    6.70
  -6   3   3   -1.70    5.80
  -6   3   3    6.30    6.70
  -6  -3   3    0.40    5.10
   6   3   3   -2.30    4.30
  -6  -3   3    2.10    5.00
   6  -3  -3   -0.40    5.70
  -6   3  -3    4.30    5.80
  -7  -3  -3    9.30    8.40
  -7  -3  -3   -4.00    4.90
   7  -3   3   -2.90    6.90
  -7   3   3   -2.70    5.60
  -7  -3   3   -3.10    5.50
  -7   3  -3    1.40    6.10
   7   3   3   -6.50    5.70
   7  -3  -3    6.20    7.30
  -7  -3   3   -4.60    5.90
   0  -4  -3   15.60    2.90
   0   4  -3   16.40    3.10
   0  -4  -3   19.40    3.50
   0   4   3   19.40    3.20
   0  -4   3   12.90    2.80
   0   4   3   21.30    4.20
   0   4  -3   20.30    2.50
  -1  -4  -3 1099.89   65.79
  -1  -4  -3 1107.09   63.89
   1   4  -3 1139.99   63.89
  -1   4   3 1096.39   64.59
   1   4  -3 1125.79   65.19
   1  -4   3 1123.49   67.09
   1  -4   3 1119.19   63.19
  -1   4   3 1085.99   65.59
  -1   4  -3 1092.79   63.29
  -1   4  -3 1081.29   64.49
  -1   4  -3 1081.49   65.89
   1  -4  -3 1089.49   66.39
  -1  -4   3 1103.39   64.99
  -1  -4   3 1108.79   66.19
   1   4   3 1086.89   65.29
   2  -4   3  458.85   27.50
   2  -4   3  442.56   31.70
  -2  -4  -3  463.35   27.60
  -2   4   3  439.76   30.50
  -2  -4  -3  476.35   30.90
   2  -4   3  480.65   27.70
  -2   4   3  442.56   28.70
  -2  -4  -3  482.35   29.90
   2   4  -3  447.06   27.40
  -2   4  -3  456.35   27.20
  -2   4  -3  466.55   30.80
   2   4   3  473.65   30.20
   2  -4  -3  490.75   31.70
  -2  -4   3  480.15   31.30
  -2  -4   3  461.45   30.30
  -3   4   3   25.90    4.90
   3  -4   3   37.50    8.40
  -3  -4  -3   16.80    4.60
  -3  -4  -3   27.10    4.00
   3   4  -3   21.10    3.30
  -3  -4  -3   20.20    5.40
  -3   4   3   17.30    5.80
  -3  -4   3   19.10    5.60
  -3   4  -3   19.60    5.10
  -3  -4   3   15.20    5.00
  -3   4  -3   13.90    4.70
   3  -4  -3   28.80    7.00
  -3   4  -3   19.80    3.60
   3   4   3   22.50    4.20
   3   4   3   22.50    5.50
   4  -4   3  428.86   35.30
   4   4  -3  503.25   30.50
  -4   4   3  451.45   34.70
  -4  -4  -3  484.65   33.70
  -4   4   3  481.05   32.30
  -4  -4  -3  464.15   34.30
  -4  -4   3  461.05   35.00
   4   4   3  464.05   31.20
   4  -4  -3  433.56   34.70
  -4   4  -3  481.35   31.10
  -4  -4   3  544.55   35.50
  -4   4  -3  509.65   34.40
   4   4   3  489.25   34.30
   5  -4   3   79.89   14.60
  -5  -4  -3  109.59   14.70
  -5   4   3   83.89   14.90
  -5   4   3  110.29   13.50
  -5  -4  -3   78.59   13.50
  -5  -4   3   90.39   14.70
  -5  -4   3   98.19   14.80
  -5   4  -3   63.19   12.10
   5   4   3  101.69   14.90
   6  -4   3   95.09   16.30
  -6  -4  -3   71.39   13.80
  -6   4   3  118.09   18.20
  -6  -4  -3  109.49   16.50
   6   4   3  109.99   16.40
   6  -4  -3   94.89   15.40
  -6   4  -3   73.59   14.20
  -6  -4   3   72.79   14.10
  -6  -4   3   87.59   15.10
   7   4  -3   13.60    8.40
  -7   4   3   11.50    9.50
  -7  -4  -3   -6.00    5.80
  -7  -4  -3    0.30    6.30
   7  -4   3    4.60    8.40
  -7  -4   3    0.70    7.00
   7   4   3  -10.40    5.80
  -7   4  -3   -6.00    6.10
  -7  -4   3    8.20    9.00
   7  -4  -3   12.90    9.40
   0  -5  -3    0.20    1.00
   0   5   3    0.50    2.50
   0  -5   3    2.40    1.80
   0   5  -3    1.60    1.90
   0  -5   3    0.20    1.10
   0   5  -3    3.50    1.70
   0   5   3    2.90    2.00
   0  -5  -3    2.60    1.90
   1   5  -3  468.95   28.70
  -1  -5  -3  478.25   29.60
  -1   5   3  464.35   29.20
  -1   5   3  460.15   28.00
   1   5  -3  459.85   27.30
   1  -5   3  425.96   30.30
  -1  -5  -3  445.96   27.30
  -1   5  -3  466.25   29.70
   1   5   3  457.15   28.90
  -1  -5   3  463.55   28.30
  -1  -5   3  464.45   29.70
   1  -5  -3  444.26   30.00
  -1   5  -3  433.76   27.90
  -2  -5  -3  550.44   31.60
   2   5  -3  564.84   35.00
  -2   5   3  527.65   35.00
  -2  -5  -3  546.25   35.50
   2   5  -3  532.75   31.30
   2  -5   3  550.64   36.70
  -2  -5  -3  535.45   34.00
  -2   5   3  562.14   33.00
  -2   5  -3  568.94   35.70
  -2  -5   3  561.34   34.70
   2   5   3  525.75   31.50
   2   5   3  547.45   34.60
  -2   5  -3  414.06   33.30
   2  -5  -3  566.34   36.60
  -2  -5   3  534.95   31.60
  -2  -5   3  544.05   35.90
   3  -5   3   71.19    6.80
  -3   5   3   71.69   10.30
  -3   5   3   59.89    7.30
  -3  -5  -3   69.59    9.10
   3   5  -3   55.19    4.70
   3  -5   3   79.89   12.10
  -3  -5  -3   52.39    8.80
  -3  -5  -3   56.99    5.60
   3   5  -3   55.09    9.10
   3   5   3   52.09    5.90
   3   5   3   62.09    9.10
  -3  -5   3   45.80    9.00
  -3  -5   3   67.59    9.60
   3  -5  -3   58.99   10.40
  -3   5  -3   41.10    7.90
  -3   5  -3   67.29    9.20
  -3   5  -3   60.49    5.60
  -4   5   3  246.08   24.50
  -4   5   3  238.38   18.90
  -4  -5  -3  258.77   21.90
   4   5  -3  223.68   23.20
  -4  -5  -3  257.87   20.70
   4  -5   3  247.88   26.20
   4  -5  -3  255.27   25.60
  -4  -5   3  212.48   23.90
  -4   5  -3  268.07   17.70
   4   5   3  245.38   21.00
  -4  -5   3  286.87   21.90
  -4   5  -3  264.87   21.40
   5   5  -3   16.10    7.30
  -5   5   3   18.40    7.80
  -5  -5  -3   15.70    6.60
  -5  -5  -3   13.70    6.10
   5  -5   3   18.90    8.70
   5   5   3   15.10    7.10
   5  -5  -3   17.60    8.10
  -5  -5   3   26.60    8.10
  -5  -5   3    7.70    5.70
  -5   5  -3   20.80    7.70
  -6   5   3   62.19   13.80
  -6  -5  -3   75.19   13.50
   6  -5   3   85.39   16.40
  -6  -5  -3   66.79   13.50
   6   5  -3   94.79   15.70
   6  -5  -3   82.99   15.20
  -6   5  -3   71.19   13.90
  -6  -5   3   78.99   14.90
  -6  -5   3   72.29   13.90
   6   5   3   53.59   11.80
  -7  -5  -3   37.60   10.10
  -7  -5  -3   28.80   12.10
   7   5  -3   29.70   11.30
  -7   5   3   25.30   11.20
   7  -5   3   16.00    9.90
  -7  -5   3   25.10   10.60
   7   5   3   16.40    8.80
  -7   5  -3   35.00   11.80
   7  -5  -3   23.60   11.10
  -7  -5   3   19.60   10.50
   0   6  -3  281.07   16.80
   0   6   3  191.38   16.00
   0  -6   3  259.97   16.30
   0   6  -3  216.78   15.40
   0  -6  -3  251.27   16.10
  -1  -6  -3  222.68   16.40
   1  -6   3  214.68   13.30
  -1   6   3  226.48   15.00
   1   6  -3  226.38   15.50
  -1   6   3  218.78   16.10
   1  -6   3  245.88   18.10
  -1  -6  -3  228.48   14.30
   1   6  -3  221.28   14.30
   1   6   3  213.48   15.80
  -1   6  -3  213.98   13.30
  -1  -6   3  227.48   14.90
  -1   6  -3  214.58   15.00
  -1  -6   3  225.18   16.70
   1  -6  -3  243.88   17.40
  -1   6  -3  225.28   16.70
   2  -6   3  342.67   26.50
  -2  -6  -3  350.76   20.90
   2   6  -3  356.96   20.70
   2   6  -3  357.26   24.40
  -2   6   3  333.57   22.20
  -2  -6  -3  389.56   25.90
  -2   6   3  393.76   25.30
   2  -6  -3  344.97   26.20
   2   6   3  335.17   21.00
  -2   6  -3  367.66   24.00
  -2  -6   3  352.56   25.80
  -2   6  -3  391.26   25.70
   2   6   3  345.17   24.30
  -2  -6   3  345.07   23.90
  -3  -6  -3  138.69   15.30
   3  -6   3  122.89    8.20
   3   6  -3  115.59   13.50
  -3  -6  -3  115.69   12.60
  -3   6   3  122.49   10.10
  -3   6   3  117.19   14.10
   3  -6   3  126.09   16.10
  -3  -6   3  105.19   12.70
  -3  -6   3  145.89   16.80
   3   6   3  125.19    8.20
   3   6   3  112.19   13.10
   3  -6  -3  113.39   14.90
  -3   6  -3  139.69   15.40
  -3   6  -3  125.89   13.40
  -3   6  -3  118.29    7.70
  -4  -6  -3  120.79   14.60
   4   6  -3  106.99   14.70
   4  -6   3  129.99   18.50
  -4   6   3  128.39   12.70
  -4   6   3  100.89   15.10
  -4  -6  -3  126.29   16.30
  -4  -6   3  101.19   15.00
   4  -6  -3  131.79   17.10
  -4   6  -3  101.49   14.20
   4   6   3  136.69   15.60
  -4  -6   3  129.09   15.50
  -5  -6  -3   18.90    7.80
   5   6  -3   27.90    8.50
  -5  -6  -3   11.50    6.00
  -5   6   3   22.30    7.40
   5  -6   3   15.00    8.00
   5  -6  -3    6.40    6.90
  -5  -6   3   16.40    6.90
  -5  -6   3   11.40    6.10
   5   6   3    6.30    5.70
  -5   6  -3    8.60    6.10
   6  -6   3   11.90    7.90
   6   6  -3   12.40    6.90
  -6  -6  -3   13.20    6.70
  -6   6   3   18.70    9.00
  -6  -6  -3   26.60    9.40
  -6  -6   3   18.70    8.10
   6  -6  -3    9.00    7.30
  -6   6  -3    7.40    6.80
   6   6   3   12.20    7.00
  -6  -6   3   22.90    9.40
   7   6  -3   19.50   10.50
   7  -6   3    3.30    7.80
  -7   6   3   19.00   11.00
  -7  -6  -3   11.70   10.70
  -7  -6  -3    6.30    7.10
   7   6   3   13.40    8.90
  -7  -6   3   13.80    9.60
   7  -6  -3   -5.30    8.00
  -7   6  -3   15.30    9.60
  -7  -6   3   -1.90    6.60
   0  -7  -3  265.07   17.60
   0   7   3  258.77   18.10
   0  -7   3  265.47   17.60
   0   7  -3  271.57   18.10
   0  -7   3  253.97   18.70
   0  -7  -3  233.48   17.90
  -1   7   3  131.79   11.00
   1  -7   3  172.28   16.90
  -1   7   3  142.99   12.40
  -1  -7  -3  156.98   10.70
  -1  -7  -3  165.08   13.00
   1   7  -3  166.68   12.00
   1   7  -3  134.79   10.50
   1  -7   3  152.68    9.60
  -1   7  -3  154.68   14.70
  -1  -7   3  152.88   11.30
   1  -7  -3  148.89   15.10
   1   7   3  161.18   12.40
  -1   7  -3  150.58   11.40
  -1   7  -3  152.98    9.70
  -1  -7   3  170.18   13.30
  -2   7   3  177.38   16.70
   2   7  -3  146.99   13.30
  -2  -7  -3  143.29   15.70
  -2   7   3  174.78   11.80
   2  -7   3  188.08   19.40
  -2   7  -3  162.98   13.20
   2   7   3  158.18   13.60
  -2  -7   3  165.08   13.20
  -2   7  -3  185.38   15.10
   2  -7  -3  193.38   19.00
  -2  -7   3  159.98   16.80
   3  -7   3  198.48   21.40
  -3  -7  -3  168.18   14.20
  -3   7   3  164.98   17.60
   3   7  -3  167.98   16.90
  -3  -7  -3  139.49   16.70
  -3   7   3  161.58   12.20
  -3  -7   3  163.68   18.60
  -3   7  -3  180.68   15.00
  -3  -7   3  168.08   16.50
   3  -7  -3  144.89   18.50
   3   7   3  159.88   16.70
  -4  -7  -3  268.67   22.60
  -4   7   3  358.76   26.20
  -4  -7  -3  302.47   25.10
   4   7  -3  284.47   23.90
   4  -7   3  303.87   30.10
   4  -7  -3  316.67   30.50
   4   7   3  276.27   23.40
  -4  -7   3  292.07   23.60
  -4  -7   3  225.98   26.00
  -4   7  -3  349.17   25.00
  -5  -7  -3    9.50    5.40
  -5  -7  -3   -2.10    5.20
  -5   7   3    5.10    5.50
   5  -7   3    9.50    7.10
   5   7  -3   24.80    8.10
  -5  -7   3    7.40    6.50
  -5   7  -3   13.00    6.70
   5   7   3    6.60    5.50
   5  -7  -3    1.30    6.30
  -5  -7   3   10.90    6.30
  -6   7   3   37.30   11.50
  -6  -7  -3   44.20   10.50
   6  -7   3   46.20   12.70
  -6  -7  -3   48.10   12.50
   6   7  -3   33.60   10.10
  -6  -7   3   34.10   10.80
   6  -7  -3   44.10   12.90
  -6  -7   3   35.60    9.90
  -6   7  -3   42.50   12.00
   6   7   3   52.49   12.20
   7  -7   3    3.40    9.80
  -7   7   3   -9.30    7.40
   7   7  -3   17.20    9.60
  -7  -7  -3   -0.20    5.30
  -7  -7  -3    8.10    8.40
   7  -7  -3   -4.80    7.00
  -7   7  -3   16.40    9.60
  -7  -7   3   -5.50    6.40
  -7  -7   3   -3.90    6.80
   7   7   3    9.40    8.20
   0  -8   3  140.49   14.30
   0   8  -3  139.79   11.80
   0   8   3  148.49   13.10
   0   8   3  144.49   12.20
   0  -8   3  154.48   11.60
   0  -8  -3  164.88   11.80
   0  -8  -3  143.99   12.40
  -1   8   3   89.79    8.80
   1  -8   3  102.59   12.70
  -1  -8  -3   89.79    7.10
   1   8  -3   70.49    8.30
   1  -8   3   71.19    5.70
  -1   8   3   85.39    9.80
   1   8  -3   80.59    7.60
  -1  -8  -3   86.49   10.10
  -1   8  -3   69.59    6.30
  -1  -8   3   93.29   10.70
   1  -8  -3   80.29   11.00
  -1   8  -3   82.79    9.90
   1   8   3  100.79   10.40
  -1  -8   3   79.19    8.40
  -1   8  -3   97.39    9.20
   2  -8   3   20.30    6.70
  -2   8   3   27.70    6.00
   2   8  -3   20.90    4.70
  -2   8   3   23.30    3.70
  -2  -8  -3   20.00    6.00
   2  -8  -3   18.30    6.50
   2   8   3   18.80    5.00
  -2   8  -3   18.20    4.60
  -2  -8   3   15.20    5.20
  -2   8  -3   20.30    6.10
   3   8  -3    9.70    4.50
  -3  -8  -3   13.40    5.90
   3  -8   3   22.50    7.70
  -3   8   3   12.00    4.80
   3  -8  -3   19.10    6.80
  -3   8  -3    5.70    4.20
  -3  -8   3   10.20    5.20
  -3  -8   3   12.80    4.60
   3   8   3   11.80    5.00
   4   8  -3   87.09   13.30
  -4  -8  -3   79.59   14.10
  -4   8   3   92.69   14.50
   4  -8   3  117.69   17.80
  -4  -8  -3   97.09   12.80
   4  -8  -3   83.79   14.50
   4   8   3   96.59   13.60
  -4  -8   3  117.39   16.00
  -4   8  -3   97.19   13.80
  -4  -8   3   92.39   13.00
   5   8  -3   15.50    6.70
  -5  -8  -3   19.20    6.50
  -5   8   3   18.30    8.60
  -5  -8  -3   11.80    7.60
   5  -8   3    7.80    7.90
   5   8   3   13.60    6.40
  -5   8  -3   22.00    8.20
  -5  -8   3    9.00    5.80
   5  -8  -3   23.70    9.20
  -5  -8   3   17.00    7.90
   6   8  -3   17.00    7.60
  -6  -8  -3   29.60    8.70
  -6   8   3   32.70   11.20
  -6  -8  -3   58.39   14.20
   6  -8   3   15.20   10.90
   6   8   3   47.10   11.10
  -6   8  -3   34.40   10.40
  -6  -8   3   25.80    9.90
   6  -8  -3   33.00   11.40
  -6  -8   3   20.60    8.30
  -7   8   3   28.60   11.30
  -7  -8  -3   15.60   15.40
   7  -8   3   22.20   13.20
   7  -8  -3   28.20   12.10
   0  -9  -3   18.50    4.70
   0  -9   3    7.60    4.00
   0   9   3    6.80    3.30
   0  -9  -3    8.40    3.10
   0   9   3   11.30    5.00
   0   9  -3    5.30    3.30
   0   9  -3   10.30    3.20
   0  -9   3   10.60    3.50
   1   9  -3  307.07   20.70
   1  -9   3  294.57   23.40
   1  -9   3  279.17   17.90
  -1  -9  -3  293.67   19.40
  -1   9   3  289.97   21.40
  -1   9   3  300.47   20.10
  -1  -9  -3  294.87   21.50
  -1   9  -3  286.27   20.30
  -1  -9   3  279.57   21.60
  -1   9  -3  305.27   18.90
  -1   9  -3  291.37   21.90
   1   9   3  322.97   21.70
   1  -9  -3  302.07   22.80
   1   9   3  286.37   23.50
  -1  -9   3  278.37   20.00
   2  -9   3  155.08   18.30
  -2  -9  -3  160.28   16.80
  -2   9   3  133.99   15.00
  -2   9   3  142.19   10.50
   2   9  -3  133.89   13.90
  -2  -9   3  162.68   16.90
  -2   9  -3  154.38   14.70
   2  -9  -3  145.89   17.50
   2   9   3  123.59   13.80
  -3   9   3   99.99   13.80
   3  -9   3  115.99   16.90
  -3  -9  -3  121.89   14.90
   3   9  -3  106.09   12.70
  -3  -9   3  116.89   12.60
   3  -9  -3  111.49   15.60
   3   9   3  101.79   12.60
  -3  -9   3  124.89   16.00
   4   9  -3  251.77   22.10
  -4   9   3  284.97   27.90
  -4  -9  -3  252.27   26.40
   4  -9   3  225.08   28.00
  -4  -9   3  320.77   30.00
  -4  -9   3  260.17   21.70
   4  -9  -3  310.57   30.30
   4   9   3  275.57   22.90
  -4   9  -3  246.58   24.90
   5   9  -3   -2.70    3.80
  -5   9   3    2.20    6.00
  -5  -9  -3   -0.80    3.60
   5  -9   3    2.20    6.90
  -5  -9  -3    1.60    5.80
  -5  -9   3    7.70    5.40
  -5   9  -3   -2.90    5.10
  -5  -9   3   -5.20    5.40
   5  -9  -3    7.70    6.30
   5   9   3    2.20    5.10
  -6  -9  -3   35.40    9.60
   6   9  -3   32.50   10.80
  -6   9   3   47.10   13.60
   6  -9   3   28.00   12.20
  -6  -9  -3   36.50   11.80
  -6  -9   3   50.49   11.80
  -6  -9   3   23.60   10.50
   6   9   3   29.70    9.70
  -6   9  -3   56.69   13.90
   6  -9  -3   45.90   14.00
   0 -10   3  114.89   11.30
   0  10   3  132.49   14.50
   0 -10  -3  130.59   13.20
   0 -10  -3  114.69   10.10
   0  10   3  121.79   13.00
   0 -10   3   93.99   12.30
   0  10  -3  104.39   11.00
  -1  10   3  198.28   15.70
   1  10  -3  178.68   14.40
  -1 -10  -3  181.48   13.20
  -1 -10  -3  185.88   15.30
   1 -10   3  153.28   18.10
  -1  10   3  173.68   13.80
   1  10   3  202.48   15.50
  -1 -10   3  163.28   13.60
  -1 -10   3  180.78   15.40
  -1  10  -3  138.29   13.60
   1 -10  -3  205.58   16.90
   1  10   3  197.98   20.60
  -2  10   3   79.89   11.00
  -2 -10  -3   52.69    9.50
   2 -10   3   40.80   10.20
   2  10  -3   53.49    8.60
  -2  10  -3   70.89    9.80
   2  10   3   84.39   10.70
   2 -10  -3   67.49   11.60
  -2 -10   3   78.49   11.50
  -3 -10  -3    8.50    6.00
   3  10  -3   12.20    4.80
   3 -10   3   16.60    7.10
  -3  10   3    8.90    5.30
   3 -10  -3    2.90    5.60
   3  10   3   11.40    5.00
  -3 -10   3   15.70    7.00
  -3  10  -3    1.20    2.80
   4  10  -3  160.68   18.70
  -4  10   3  203.18   23.50
   4 -10   3  173.78   23.60
  -4 -10  -3  178.98   21.60
   4  10   3  199.28   20.70
  -4  10  -3  202.98   21.10
  -4 -10   3  131.89   19.40
   4 -10  -3  166.18   21.90
  -4 -10   3  163.68   18.00
  -5  10   3    3.70    6.60
   5  10  -3    1.20    4.70
   5 -10   3    5.70    6.60
  -5 -10  -3    6.10    7.00
   5 -10  -3   -8.50    6.40
  -5  10  -3    0.40    5.80
  -5 -10   3   -0.90    5.50
   5  10   3    0.70    4.20
  -5 -10   3    1.10    4.40
  -6  10   3   18.40   10.10
   6 -10   3   -9.80    6.40
   6  10  -3   -4.00    5.30
  -6 -10  -3   -1.00    7.10
  -6 -10   3    0.50    6.10
   6 -10  -3   -4.90    6.80
  -6 -10   3    2.60    8.80
   6  10   3    8.60    6.80
   0 -11  -3   15.70    4.20
   0  11   3   17.00    6.30
   0 -11   3    8.10    3.70
   0 -11  -3   23.60    5.90
   0 -11   3    8.10    4.50
   0  11   3    9.50    4.60
   0  11  -3    9.70    3.90
  -1 -11  -3  123.49   14.00
   1 -11   3  108.39   15.10
  -1  11   3  126.49   14.30
  -1 -11  -3  112.99   11.10
   1  11  -3  114.89   12.60
  -1  11   3  114.59   11.80
   1 -11  -3  137.09   16.00
  -1 -11   3  116.79   13.90
  -1 -11   3  114.39   11.80
   1  11   3  159.58   18.70
   1  11   3  117.69   13.50
   2  11  -3    9.10    4.30
   2 -11   3   10.80    6.80
  -2 -11  -3    8.80    4.70
  -2  11   3   13.30    5.60
   2  11   3   12.40    5.30
   2 -11  -3    3.90    5.20
  -2  11  -3    8.70    3.70
  -2 -11   3   15.50    6.20
  -3  11   3   15.80    6.50
  -3 -11  -3   14.00    6.60
   3  11  -3   29.30    6.90
   3 -11   3    8.70    6.80
   3  11   3   19.30    6.40
   3 -11  -3   14.30    7.40
  -3 -11   3   24.50    8.20
  -3  11  -3   -1.00    2.60
  -4 -11  -3  137.69   19.00
   4  11  -3   91.99   14.30
   4 -11   3  120.29   19.90
  -4  11   3  133.99   18.80
   4 -11  -3  128.29   19.90
  -4 -11   3  150.18   19.80
   4  11   3  128.39   16.20
  -4  11  -3  103.59   15.50
  -5  11   3   11.10    8.40
   5  11  -3    9.00    6.60
   5 -11   3    5.10    8.00
  -5 -11  -3   10.50    9.10
   5 -11  -3   -2.60    5.50
   5  11   3    8.70    6.70
  -5 -11   3   10.60    6.70
  -5 -11   3   -2.00    6.00
   6  11  -3    3.80    6.50
  -6 -11  -3    3.30    8.70
  -6  11   3    3.10    7.10
   6 -11   3    5.10    9.40
  -6 -11   3   14.60    7.20
  -6 -11   3    5.90    9.10
   6  11   3   -2.20    5.20
   6 -11  -3   18.00   12.40
   0 -12   3   10.90    5.10
   0  12   3   12.00    4.90
   0 -12  -3   12.00    3.90
   0  12   3   14.00    6.60
   0 -12   3   12.40    4.60
   0 -12  -3   16.70    5.80
   0  12  -3   12.00    4.30
  -1 -12  -3  104.29   12.70
  -1  12   3   79.49   11.80
   1  12  -3   79.19   10.50
   1 -12   3   85.79   13.50
  -1 -12   3   91.99   11.90
   1  12   3  120.39   16.90
   1  12   3   91.09   11.90
   1 -12  -3  100.59   14.50
   2 -12   3  121.79   16.80
   2  12  -3   59.59    9.70
  -2  12   3   78.59   12.00
  -2 -12  -3   57.09   10.50
   2 -12  -3  130.39   16.90
  -2 -12   3   91.79   13.30
   2  12   3   79.29   11.60
  -2  12  -3   45.00    8.70
  -3  12   3   28.80    8.70
   3 -12   3   29.70    9.50
   3  12  -3   25.30    6.70
  -3 -12  -3   31.80    8.70
  -3 -12   3   23.30    8.50
   3 -12  -3   19.10    8.40
   3  12   3   24.60    7.10
  -4 -12  -3   28.60    9.90
   4 -12   3   13.90    9.10
  -4  12   3   14.40    7.70
   4  12  -3   26.10    7.70
  -4 -12   3   32.90   11.00
   4  12   3   28.50    8.30
   4 -12  -3   21.90    9.70
  -5 -12  -3   -1.80    7.20
  -5  12   3   16.80    8.80
   5  12  -3    9.70    7.00
   5 -12   3    2.30    9.30
   5  12   3   -1.60    5.00
  -5 -12   3   17.50    9.60
   5 -12  -3    6.40    8.10
   6  12  -3    0.10    7.00
  -6  12   3    0.90    8.20
   0 -13  -3   29.50    5.80
   0  13   3   27.80    7.00
   0 -13  -3   32.10    7.50
   0 -13   3   20.20    6.30
   0  13  -3   30.40    6.50
   0  13   3   45.00   10.20
  -1  13   3  134.49   15.80
   1  13  -3  121.99   14.20
   1 -13   3  113.59   16.30
  -1 -13  -3  137.69   15.60
  -1 -13   3  128.49   15.00
   1  13   3  127.99   15.70
   1 -13  -3  131.59   17.20
   1  13   3  138.59   19.30
  -2  13   3   69.79   12.00
  -2 -13  -3   84.49   12.50
   2  13  -3   77.99   11.00
   2 -13   3   62.89   13.10
   2  13   3   89.09   16.60
   2 -13  -3   75.89   14.00
  -2 -13   3   58.09   11.50
   2  13   3   71.99   11.20
   3  13  -3   -1.50    4.30
   3 -13   3   -6.50    5.60
  -3  13   3   -1.60    4.90
  -3 -13  -3    6.00    6.50
   3 -13  -3    0.60    5.10
   3  13   3    0.60    4.20
  -3 -13   3    8.90    5.70
  -3  13  -3   -0.60    3.70
   4  13  -3   58.89   10.80
  -4  13   3   38.10   10.70
   4 -13   3   47.20   13.40
  -4 -13  -3   39.80   12.10
   4  13   3   43.00   10.40
   4 -13  -3   39.90   12.00
  -4 -13   3   53.19   12.50
   5  13  -3    0.80    6.10
  -5  13   3    1.50    7.60
  -5 -13  -3  -10.60    6.30
   5 -13   3    4.60    8.60
   5  13   3   -3.20    5.00
  -5 -13   3   14.80   10.00
   5 -13  -3    1.20    7.40
   0  14  -3   50.39    9.00
   0  14   3   49.99    9.50
   1  14  -3    5.40    4.60
  -1 -14  -3   10.20    5.40
  -1  14   3   17.90    6.90
   1 -14   3    9.80    6.90
  -1  14  -3    2.70    3.00
   1 -14  -3    0.80    5.20
   1  14   3    2.70    5.30
   1  14   3    5.40    4.60
  -2 -14  -3   30.50    8.70
  -2  14   3   22.00    7.80
   2 -14   3   42.70   11.30
  -2 -14   3   25.30    8.10
   2  14   3   66.39   15.60
   2  14   3   41.30    9.50
   2 -14  -3   53.09   11.80
  -2  14  -3   15.90    6.00
  -3  14   3   36.40    9.90
  -3 -14  -3   35.10   10.10
   3 -14   3   55.69   13.80
   3  14  -3   53.59   10.00
   3 -14  -3   40.50   11.30
   3  14   3   33.50    9.20
  -3 -14   3   35.00   10.60
  -4  14   3    1.70    6.40
  -4 -14  -3    6.50    7.60
   4 -14   3    7.00    8.70
   4  14  -3   10.40    6.60
   4  14   3    1.00    5.90
   4 -14  -3   11.40    8.60
  -4 -14   3    3.10    6.40
   5  14  -3    9.10    7.40
  -5  14   3    5.70    7.60
   5 -14   3   -4.30    8.00
  -5 -14  -3   -4.40    7.30
   5 -14  -3    1.60    7.40
   5  14   3    4.80    7.50
  -5 -14   3   -4.60    8.50
   0  15   3    6.40    4.70
   0  15  -3   12.30    5.40
   1 -15   3    6.40    6.40
   1  15  -3    4.00    4.50
  -1  15   3    2.40    5.20
   1 -15  -3    3.10    5.50
  -1  15  -3    0.40    3.60
   1  15   3    6.00    5.90
  -2 -15  -3  107.69   14.80
  -2  15   3   80.09   13.70
   2 -15   3   56.49   13.80
   2  15  -3  113.29   14.10
  -2 -15   3   89.69   14.30
   2 -15  -3   73.29   14.80
   2  15   3   74.99   13.00
   2  15   3   98.99   18.60
   3  15  -3   13.90    6.60
   3 -15   3   16.40    9.60
  -3 -15  -3   22.00    9.20
  -3  15   3   17.50    8.70
   3  15   3   17.00    7.70
  -3 -15   3   24.10    9.60
   3 -15  -3   14.80    8.60
   3  15   3   31.30   12.80
  -4 -15  -3   17.30    9.00
  -4  15   3    8.90    8.50
   4 -15   3   24.20   11.70
   4  15  -3    9.60    6.70
   4  15   3    2.30    6.00
  -4 -15   3   -0.70    7.50
   4 -15  -3    9.00    8.70
   0  16   3    2.80    5.00
   0  16  -3    2.70    4.80
   1  16  -3   23.70    7.40
  -1  16   3   39.10    9.60
   1  16   3   17.70    7.10
  -2  16   3    4.40    5.40
   2 -16   3   -3.60    6.60
  -2 -16  -3   -1.60    5.60
   2  16  -3    5.00    6.00
   2 -16  -3    4.60    7.50
   2  16   3   -5.20    4.00
   2  16   3   15.90   11.20
   3 -16   3   -0.50    8.20
   3  16  -3    3.20    5.90
  -3  16   3   -1.50    5.70
  -3 -16  -3   -4.00    6.30
   3  16   3    4.90   11.20
   3 -16  -3    6.90    9.30
  -3 -16   3    7.60    8.30
   3  16   3    4.00    5.90
  -4 -16  -3    7.70    8.30
   4  16  -3    7.20    7.30
   4 -16   3    9.30   11.00
  -4  16   3    3.50    8.40
  -4 -16   3    3.80    8.40
   4  16   3   10.20   13.20
   4  16   3   17.10    8.30
   4 -16  -3   12.00   10.90
   0  17   3   12.50    7.00
  -1  17   3    6.60    6.40
   1  17   3    9.40    6.70
   2  17  -3   25.50    8.40
   2 -17   3   16.50   16.10
  -2  17   3   34.90   10.90
   2 -17  -3   24.40   11.20
   2  17   3   25.30    8.30
  -3  17   3    6.10    8.60
   3 -17   3    2.40    8.30
  -3 -17  -3    7.70    7.80
   3  17  -3    5.30    6.60
   3  17   3   -0.90    6.90
   3 -17  -3    8.10    9.20
   3  17   3    4.60   11.70
   0  18   3    0.40    5.90
  -1  18   3   12.10    7.70
   1  18   3    0.20    5.80
  -2  18   3   36.10   12.20
   2  18   3   35.10    9.90
   0  19   3   -0.10    6.80
   0   0  -4 1827.92  105.29
   0   0  -4 1804.02  104.59
   0   0   4 1831.52  104.69
   0   0   4 1848.81  105.59
  -1   0  -4  162.28   10.90
  -1   0   4  163.08   11.60
   1   0   4  165.88   10.70
   1   0  -4  154.88   11.10
  -1   0   4  171.88   11.70
  -1   0  -4  158.48   11.10
   1   0   4  152.18   11.70
  -2   0   4  392.86   26.50
  -2   0   4  395.36   26.20
  -2   0  -4  405.36   25.60
  -2   0  -4  377.56   25.30
  -2   0  -4  404.96   25.40
   2   0  -4  398.56   25.70
  -3   0  -4   52.99    7.70
  -3   0  -4   68.89    9.10
  -3   0   4   87.09   10.80
  -3   0  -4   68.79    8.50
   3   0   4   63.99    9.30
  -3   0   4   62.69    9.20
   3   0  -4   62.19    8.40
  -4   0  -4   47.00    8.00
  -4   0   4   33.90    8.10
  -4   0   4   39.70    8.00
  -4   0  -4   44.80    8.60
   4   0   4   36.40    8.00
  -4   0  -4   55.89    8.40
   4   0  -4   42.50    7.80
  -5   0  -4   65.49   10.90
  -5   0  -4   53.69   10.50
   5   0   4   92.79   14.00
  -5   0   4   78.89   13.00
  -5   0   4   89.89   14.10
   5   0  -4   72.79   11.40
  -6   0  -4    2.00    5.30
   6   0  -4   -0.50    4.50
  -6   0  -4    4.20    5.20
  -6   0   4    0.20    4.80
   6   0   4   -5.30    4.80
  -6   0   4   -5.80    4.80
  -7   0   4   -1.60    6.40
  -7   0  -4   23.30    8.60
  -7   0   4   -3.90    5.20
   0   1  -4   69.19    5.30
   0  -1   4   63.99    4.30
   0   1   4   56.39    4.80
   0  -1  -4   65.99    5.20
   0   1   4   60.59    5.60
   0   1  -4   64.39    4.20
   0  -1   4   65.39    5.30
  -1  -1  -4  710.93   41.20
  -1  -1  -4  699.63   41.40
   1   1  -4  716.53   41.50
  -1  -1  -4  704.63   41.80
  -1   1   4  690.43   41.90
   1  -1   4  695.23   41.80
  -1   1   4  679.13   42.10
  -1  -1   4  702.63   42.40
   1   1   4  701.13   41.40
  -1  -1   4  720.33   42.20
  -1   1  -4  696.53   42.00
   1  -1  -4  688.83   42.10
  -1   1  -4  693.03   41.00
   1   1   4  683.93   42.80
  -2   1   4  528.95   35.10
  -2   1   4  576.74   34.70
  -2  -1  -4  533.75   34.30
   2   1  -4  565.84   33.90
  -2  -1  -4  550.44   34.20
   2   1   4  556.94   34.40
  -2   1  -4  533.35   34.10
  -2  -1   4  522.25   35.10
  -2  -1   4  543.45   35.10
  -2   1  -4  547.15   34.40
   2  -1  -4  549.35   34.80
  -3  -1  -4  224.78   17.30
   3  -1   4  237.78   18.60
  -3   1   4  210.58   17.20
  -3   1   4  211.58   18.10
  -3  -1  -4  231.48   17.40
   3   1  -4  238.18   16.70
   3   1   4  218.28   17.30
  -3   1  -4  190.68   16.00
   3  -1  -4  241.98   17.90
  -3   1  -4  247.68   17.50
  -3  -1   4  216.98   17.80
  -3  -1   4  217.78   18.20
  -3   1  -4  238.78   17.50
   4   1  -4  192.38   15.30
  -4  -1  -4  165.98   17.70
   4  -1   4  185.48   19.60
  -4  -1  -4  148.69   16.60
  -4   1   4  154.78   17.00
  -4   1   4  171.28   19.30
  -4   1  -4  199.78   15.60
  -4   1  -4  202.18   16.70
  -4  -1   4  194.68   20.50
  -4   1  -4  167.28   16.90
   4  -1  -4  193.28   18.60
  -4  -1   4  168.08   18.70
   4   1   4  166.88   17.40
  -5  -1  -4  286.07   24.20
  -5   1   4  315.67   24.70
   5  -1   4  306.77   25.40
   5   1  -4  288.97   22.80
  -5  -1  -4  276.97   23.70
  -5   1   4  287.67   28.90
  -5   1  -4  322.57   25.00
   5  -1  -4  291.87   24.30
  -5  -1   4  277.87   28.50
  -5   1  -4  275.67   22.90
  -5  -1   4  265.57   24.40
   5   1   4  280.77   24.00
  -6   1   4    6.80    5.70
   6  -1   4   13.90    7.10
  -6  -1  -4   10.60    7.10
  -6  -1  -4    1.20    5.80
  -6   1   4    3.20    5.50
  -6  -1   4   15.60    8.20
  -6  -1   4    4.10    5.70
  -6   1  -4   12.00    7.40
   6  -1  -4    1.80    5.40
  -6   1  -4   22.50    7.60
  -7   1   4   -1.70    5.50
  -7  -1  -4    5.00    6.30
  -7   1   4    6.30    7.90
  -7  -1  -4    1.60    7.00
  -7   1  -4   -0.40    6.60
  -7  -1   4   -0.60    6.30
  -7  -1   4   11.50    7.30
   7   1   4    0.40    6.70
   0   2  -4  903.91   51.49
   0  -2  -4  850.71   51.59
   0   2  -4  874.91   50.39
   0   2   4  887.91   52.19
   0   2  -4  857.61   50.39
   0   2   4  885.91   51.39
   0  -2   4  876.51   50.29
   0  -2   4  880.61   51.49
  -1  -2  -4  571.54   35.60
  -1   2   4  588.54   35.80
  -1   2   4  597.84   35.30
   1  -2   4  586.54   34.70
   1  -2   4  584.24   34.40
   1   2  -4  600.04   34.60
   1  -2  -4  539.65   35.90
  -1  -2   4  580.24   36.00
   1   2   4  581.24   35.20
  -1  -2   4  583.24   35.60
   1   2   4  584.24   36.90
  -1   2  -4  595.64   34.50
  -1   2  -4  574.64   35.70
  -2   2   4   68.19    9.10
  -2  -2  -4   82.59    8.40
  -2   2   4   93.69    9.10
   2   2  -4   81.39    6.80
   2  -2   4   88.79    8.60
  -2  -2  -4   81.09    9.10
  -2  -2  -4   76.09    6.80
   2  -2   4   82.29   10.10
   2   2   4   84.49    8.70
  -2  -2   4  100.79   10.80
  -2   2  -4   76.09    6.70
  -2  -2   4   83.29    9.70
  -2   2  -4   79.79    8.90
   2  -2  -4   90.59   10.00
  -3  -2  -4  715.53   42.90
  -3  -2  -4  684.33   44.50
  -3   2   4  667.33   43.80
  -3   2   4  718.63   45.70
  -3  -2  -4  672.53   44.00
   3   2  -4  688.93   42.70
   3  -2   4  654.53   45.40
  -3   2  -4  694.93   42.70
   3   2   4  664.33   44.20
   3  -2  -4  761.72   45.40
  -3   2  -4  659.13   44.10
  -3  -2   4  692.73   45.30
  -3   2  -4  687.83   44.40
   3   2   4  724.73   43.90
  -3  -2   4  698.83   45.30
  -4  -2  -4  207.18   17.50
   4  -2   4  192.68   21.20
   4   2  -4  182.88   15.60
  -4   2   4  180.58   20.50
  -4  -2  -4  190.98   15.50
  -4  -2  -4  213.58   17.90
  -4   2   4  207.68   17.30
   4   2   4  201.98   16.90
  -4  -2   4  192.98   20.00
  -4   2  -4  176.18   18.50
  -4   2  -4  213.18   16.30
   4  -2  -4  210.38   20.50
   4   2   4  195.18   19.50
  -4   2  -4  227.88   17.80
  -4  -2   4  199.08   21.00
  -5   2   4  105.09   14.40
  -5  -2  -4   93.69   13.60
  -5  -2  -4   93.39   14.10
   5   2  -4   96.79   12.20
  -5   2   4   88.09   14.50
   5  -2   4   89.19   14.40
   5   2   4   92.09   13.10
   5   2   4   91.59   13.60
  -5   2  -4  124.19   16.00
  -5  -2   4   96.79   15.60
  -5   2  -4  108.09   12.80
  -5  -2   4   89.99   14.10
   5  -2  -4   93.19   13.90
   6  -2   4   16.70    8.00
  -6   2   4   18.90    8.20
  -6  -2  -4   28.00    8.90
  -6   2   4   10.00    6.70
  -6  -2  -4   14.60    7.10
   6  -2  -4   21.40    8.40
  -6   2  -4    7.10    6.40
  -6  -2   4   28.50    9.10
   6   2   4   15.40    7.20
  -6  -2   4   14.40    7.00
   7  -2   4    1.10    7.60
  -7   2   4   11.90    8.10
  -7  -2  -4   35.10   10.20
  -7  -2  -4   24.50    9.70
  -7  -2   4   17.80    9.60
   7  -2  -4   15.90    8.80
   7   2   4   17.40    9.20
  -7   2  -4   10.00    8.40
  -7  -2   4   12.60    9.20
   0   3   4  122.69    9.10
   0  -3  -4  115.59    9.20
   0   3   4  116.29    9.70
   0   3  -4  125.59    7.90
   0  -3   4  127.09    9.00
   0   3  -4  130.19    8.10
   0   3  -4  125.19    9.00
   0  -3   4  134.39    8.20
   1   3  -4   13.80    2.30
  -1  -3  -4   21.20    4.10
   1  -3   4   17.50    2.30
   1  -3   4   16.80    2.00
  -1  -3  -4   15.70    2.40
  -1   3   4   12.20    3.40
   1   3   4   10.80    2.70
  -1   3  -4   16.70    2.60
  -1  -3   4   14.30    3.70
  -1   3  -4   15.20    2.50
   1   3   4   14.60    4.50
  -1   3  -4   18.00    3.70
   1  -3  -4    9.90    3.20
  -1  -3   4   17.70    3.30
   2   3  -4  230.68   15.20
  -2   3   4  225.98   17.60
  -2  -3  -4  242.08   15.50
   2  -3   4  229.28   15.70
  -2  -3  -4  229.38   16.50
   2  -3   4  231.48   18.60
  -2  -3  -4  236.38   17.50
  -2  -3   4  256.27   17.70
   2  -3  -4  236.38   18.00
  -2   3  -4  254.97   15.20
  -2  -3   4  255.17   18.30
   2   3   4  239.98   17.00
  -2   3  -4  208.78   16.20
  -2   3  -4  245.48   17.70
  -3  -3  -4   13.50    4.40
  -3  -3  -4   11.80    3.20
  -3  -3  -4   13.70    4.70
   3  -3   4   10.60    4.90
   3   3  -4   18.00    3.50
  -3   3   4   14.40    4.80
   3   3   4    9.50    4.20
  -3  -3   4   13.50    4.60
   3  -3  -4   12.40    4.80
  -3   3  -4   12.30    4.40
  -3   3  -4   11.80    3.20
   3   3   4   12.40    3.80
  -3   3  -4   18.70    5.10
  -3  -3   4    8.90    4.10
  -4   3   4  141.29   16.50
  -4  -3  -4  125.59   14.80
   4  -3   4  135.39   17.00
  -4  -3  -4  120.89   12.10
  -4  -3  -4  114.29   14.30
   4   3  -4  140.79   11.30
   4  -3  -4  120.59   15.10
   4   3   4  110.79   14.80
  -4   3  -4  112.59   12.00
  -4  -3   4  118.49   15.50
  -4  -3   4  131.89   16.10
  -4   3  -4  143.49   15.70
  -4   3  -4  114.59   14.30
   4   3   4  144.79   14.10
   5  -3   4  439.16   36.50
  -5  -3  -4  488.75   35.30
  -5  -3  -4  453.65   35.20
  -5   3   4  450.95   36.30
  -5   3  -4  499.55   35.90
  -5  -3   4  472.55   36.30
   5  -3  -4  488.35   36.30
   5   3   4  471.85   35.50
  -5  -3   4  472.55   36.40
  -5   3  -4  494.15   32.80
   5   3   4  486.25   35.70
  -6   3   4   44.70   12.00
  -6  -3  -4   24.40    8.70
  -6  -3  -4   18.20    8.00
   6  -3   4   36.80   10.90
  -6  -3   4   19.50    8.20
   6   3   4   24.60    8.80
  -6  -3   4   25.30    9.10
   6  -3  -4   34.60    9.90
  -6   3  -4   31.50    9.50
  -7  -3  -4   -1.40    4.70
  -7   3   4   -3.20    6.00
  -7  -3  -4   -6.10    6.40
   7  -3   4   -4.10    6.00
   7  -3  -4   -7.00    5.50
  -7  -3   4    7.90    7.60
   7   3   4    5.40    7.10
  -7  -3   4    7.50    8.40
  -7   3  -4    3.50    6.60
   0   4   4  889.91   52.59
   0   4   4  912.81   53.59
   0  -4   4  871.21   52.39
   0   4  -4  880.81   52.59
   0  -4  -4  897.81   52.49
   0   4  -4  872.51   51.39
   0  -4  -4  870.71   52.69
  -1   4   4  184.08   13.50
   1   4  -4  175.78   11.90
  -1   4   4  178.28   12.60
  -1  -4  -4  178.08   12.00
   1   4  -4  177.58   12.90
   1  -4   4  193.08   11.50
  -1  -4  -4  196.38   13.90
   1  -4  -4  181.08   14.30
  -1  -4   4  194.18   12.90
   1   4   4  171.18   14.90
   1   4   4  186.68   13.30
  -1   4  -4  192.18   12.20
  -1   4  -4  185.98   13.80
  -1  -4   4  172.38   13.90
  -1   4  -4  193.88   11.70
  -2   4   4  386.26   26.80
   2  -4   4  391.06   28.10
   2  -4   4  397.06   23.90
  -2  -4  -4  395.66   24.00
  -2  -4  -4  393.96   25.70
   2   4  -4  392.06   23.80
  -2   4   4  379.86   25.10
  -2  -4  -4  420.66   27.10
  -2   4  -4  397.26   25.60
  -2  -4   4  352.76   27.00
  -2  -4   4  421.66   26.60
  -2   4  -4  380.56   26.90
   2  -4  -4  406.56   27.50
   2   4   4  394.66   26.20
  -3   4   4   24.10    6.20
  -3  -4  -4   31.30    4.70
   3  -4   4   48.20    6.10
  -3  -4  -4   36.70    6.50
   3   4  -4   42.30    4.80
  -3  -4  -4   30.60    7.20
   3  -4   4   36.70    8.30
  -3   4   4   28.30    5.30
   3   4   4   34.30    5.40
  -3  -4   4   27.70    6.50
  -3   4  -4   40.60    4.90
  -3   4  -4   22.30    6.00
  -3  -4   4   30.30    7.40
  -3   4  -4   34.30    6.60
   3  -4  -4   27.30    6.80
   3   4   4   35.10    7.00
  -4   4   4   17.00    6.10
   4  -4   4   27.00    8.00
  -4  -4  -4   25.40    6.70
  -4  -4  -4   17.50    5.60
   4   4  -4   21.20    4.10
  -4   4   4   21.40    5.50
  -4   4  -4   19.60    6.30
  -4  -4   4   14.50    5.70
  -4   4  -4   15.80    4.20
  -4  -4   4   36.90    8.70
   4   4   4   32.80    7.10
   4  -4  -4   18.40    6.40
  -4   4  -4   25.30    6.80
   4   4   4   15.50    4.60
  -5   4   4   62.39   12.30
  -5   4   4   48.40    9.40
  -5  -4  -4   57.19   10.90
   5  -4   4   75.19   14.10
  -5  -4  -4   78.59   13.10
   5   4   4   61.99   11.40
  -5  -4   4   53.49   11.70
  -5  -4   4   56.29   11.10
  -5   4  -4   51.19   10.70
   5  -4  -4   53.79   11.30
   6  -4   4    1.60    6.10
  -6  -4  -4    0.10    4.30
  -6   4   4   -0.60    5.20
  -6  -4  -4    5.20    6.40
   6   4   4    0.10    5.20
  -6  -4   4   -4.50    5.50
   6  -4  -4    4.50    6.80
  -6   4  -4   12.90    6.90
  -6  -4   4    0.20    5.00
   7  -4   4   52.49   14.20
  -7   4   4   38.20   12.80
  -7  -4  -4   54.09   13.30
  -7  -4  -4   66.49   13.60
  -7   4  -4   23.20   10.10
   7  -4  -4   39.60   11.90
  -7  -4   4   27.30   10.60
  -7  -4   4   43.80   12.30
   7   4   4   34.50   11.50
   0   5  -4  327.87   20.90
   0   5   4  346.37   23.10
   0   5   4  337.87   22.10
   0  -5   4  366.06   22.00
   0   5  -4  340.17   22.00
   0  -5  -4  320.17   22.10
   0  -5  -4  352.66   21.80
   1  -5   4  838.82   51.39
  -1   5   4  799.72   48.70
   1  -5   4  817.22   47.20
  -1   5   4  824.92   49.70
   1   5  -4  793.82   48.80
  -1  -5  -4  810.22   47.90
   1   5  -4  802.42   47.90
  -1  -5  -4  794.62   49.70
  -1  -5   4  829.22   48.60
   1   5   4  774.12   51.19
  -1   5  -4  805.82   47.10
   1   5   4  853.81   49.50
   1  -5  -4  810.62   50.49
  -1   5  -4  813.22   48.10
  -1  -5   4  865.01   50.39
  -1   5  -4  784.42   49.90
   2  -5   4  546.15   31.30
  -2  -5  -4  548.95   35.70
  -2  -5  -4  507.05   32.00
  -2   5   4  535.95   35.40
   2   5  -4  547.15   32.00
  -2   5   4  539.65   33.40
   2  -5   4  498.35   36.70
   2   5  -4  531.15   34.90
  -2   5  -4  562.44   34.30
   2  -5  -4  552.64   36.50
  -2   5  -4  557.74   35.90
  -2  -5   4  549.65   34.90
  -2  -5   4  543.95   36.20
   2   5   4  546.85   34.90
  -3  -5  -4  166.18   14.70
  -3  -5  -4  188.08   12.50
   3   5  -4  188.18   12.00
  -3   5   4  187.18   14.20
   3  -5   4  183.38   12.80
  -3   5   4  223.68   20.70
   3  -5   4  217.28   21.50
   3   5  -4  189.08   16.10
  -3  -5  -4  170.18   17.80
   3  -5  -4  184.18   18.90
  -3   5  -4  166.78   11.90
  -3  -5   4  191.88   15.80
   3   5   4  181.08   15.50
   3   5   4  196.98   13.20
  -3   5  -4  169.68   17.50
  -3  -5   4  152.68   17.80
  -4  -5  -4  197.28   17.50
   4  -5   4  254.67   20.40
  -4  -5  -4  192.38   20.60
   4  -5   4  186.78   22.50
  -4   5   4  263.67   24.30
  -4   5   4  217.38   16.90
  -4   5  -4  204.68   14.80
  -4  -5   4  214.68   22.70
   4   5   4  202.48   20.30
  -4  -5   4  160.68   19.30
   4  -5  -4  214.08   22.40
  -4   5  -4  198.98   20.30
  -4   5  -4  194.78   20.70
  -5   5   4   69.59   13.50
  -5  -5  -4   59.59   12.30
  -5  -5  -4   81.99   12.50
   5  -5   4  102.39   16.60
   5  -5  -4   76.09   13.70
   5   5   4   88.29   13.40
  -5  -5   4   76.99   12.90
  -5  -5   4   69.99   13.40
  -5   5  -4   86.09   13.30
  -6  -5  -4   24.30    8.00
   6   5  -4   51.29   11.40
   6  -5   4   39.60   11.40
  -6  -5  -4   15.50    8.10
  -6   5   4   16.90    8.70
   6   5   4   14.90    7.80
  -6  -5   4   42.00   11.50
   6  -5  -4   24.40    9.40
  -6  -5   4   26.10    9.20
  -6   5  -4   27.30    8.80
   7   5  -4   13.70    9.20
  -7   5   4   16.20    9.00
   7  -5   4   16.80   10.20
  -7  -5  -4   24.00    8.90
  -7  -5  -4   25.10   10.20
  -7  -5   4    9.30    7.50
   7   5   4   33.50   10.70
  -7   5  -4   19.50    9.70
  -7  -5   4   20.60   10.30
   7  -5  -4   17.00    9.90
   0   6  -4  214.58   14.70
   0  -6  -4  205.18   14.30
   0   6  -4  205.78   13.60
   0   6   4  216.18   15.90
   0  -6   4  198.28   14.20
   0   6   4  189.68   14.50
   1   6  -4  461.15   29.00
  -1  -6  -4  443.86   28.00
   1  -6   4  454.35   31.40
  -1   6   4  457.85   29.90
  -1  -6  -4  460.15   30.00
   1  -6   4  446.56   27.10
  -1   6   4  447.66   28.80
   1   6  -4  475.45   28.20
  -1   6  -4  460.55   30.40
   1  -6  -4  445.06   30.70
  -1  -6   4  450.75   30.30
   1   6   4  471.15   32.00
   1   6   4  474.15   29.70
  -1   6  -4  461.95   27.00
  -1   6  -4  482.45   28.50
  -2  -6  -4  772.42   49.99
   2   6  -4  835.82   49.40
  -2   6   4  791.62   47.50
   2   6  -4  785.22   45.90
  -2  -6  -4  764.62   46.00
   2  -6   4  773.62   51.69
  -2   6   4  810.92   50.09
  -2   6  -4  823.52   48.70
  -2  -6   4  783.72   50.59
   2   6   4  760.22   49.10
  -2  -6   4  784.42   48.90
   2  -6  -4  775.32   50.89
  -2   6  -4  798.02   50.49
   3  -6   4  194.48   20.80
  -3  -6  -4  157.58   14.20
  -3  -6  -4  163.28   17.90
   3   6  -4  179.38   17.50
   3  -6   4  173.48   11.00
  -3   6   4  180.08   13.50
  -3  -6  -4  173.58   11.40
  -3   6   4  197.68   19.40
   3   6  -4  169.78   11.00
  -3  -6   4  192.08   15.70
   3   6   4  176.78   11.90
   3   6   4  161.98   16.60
  -3   6  -4  160.98   17.70
  -3  -6   4  153.68   17.90
   3  -6  -4  177.78   19.20
  -4  -6  -4  165.18   19.40
   4  -6   4  164.68   20.90
   4   6  -4  155.18   18.10
  -4   6   4  152.58   13.50
  -4   6   4  191.08   20.50
  -4  -6  -4  149.79   16.80
   4   6   4  178.28   18.50
  -4  -6   4  152.68   17.60
  -4  -6   4  166.98   19.80
  -4   6  -4  147.69   17.30
   4  -6  -4  142.59   18.70
   5   6  -4  103.49   15.30
  -5   6   4  101.49   16.60
   5  -6   4   96.69   16.60
  -5  -6  -4   79.39   12.70
  -5  -6  -4   76.39   13.90
  -5  -6   4  104.49   14.70
  -5  -6   4   67.99   13.00
   5   6   4  117.29   15.30
  -5   6  -4  100.69   14.80
   5  -6  -4   74.39   14.30
  -6  -6  -4   15.20    8.50
   6   6  -4   24.10    9.30
   6  -6   4   22.10   10.20
  -6   6   4   52.59   13.20
  -6  -6  -4   48.30   10.60
  -6  -6   4   19.30    8.10
   6   6   4   28.40    9.10
   6  -6  -4   48.10   12.90
  -6  -6   4   26.80    9.80
  -6   6  -4   29.30    9.80
   7  -6   4   17.30   10.00
  -7  -6  -4   31.60   10.30
  -7  -6  -4   21.50   10.00
   7   6  -4   21.50   10.80
  -7   6   4   26.50   10.70
   7   6   4   15.70    9.40
  -7  -6   4   12.20    9.90
   7  -6  -4   16.60   10.40
  -7   6  -4   17.90    9.70
  -7  -6   4   32.00   11.50
   0   7   4  234.68   16.50
   0  -7  -4  227.08   15.70
   0  -7   4  232.38   15.90
   0   7  -4  242.58   15.30
   0   7   4  176.68   16.40
   0   7  -4  224.68   16.20
  -1  -7  -4   13.50    4.10
   1   7  -4    9.30    3.10
   1   7  -4   14.20    3.10
  -1  -7  -4   20.70    3.40
  -1   7   4   15.40    4.20
   1  -7   4   15.70    2.30
   1  -7   4   10.90    4.50
  -1   7   4   15.40    3.60
  -1   7  -4   16.00    2.50
   1   7   4   12.60    5.00
  -1   7  -4   19.30    5.00
   1  -7  -4   17.40    5.40
  -1  -7   4   14.90    4.40
   1   7   4   18.70    4.30
  -1   7  -4   19.30    3.50
  -1  -7   4   20.20    3.90
  -2   7   4  132.89   13.90
   2   7  -4  109.39    8.00
   2   7  -4  121.79   12.40
  -2   7   4  118.89    9.50
  -2  -7  -4  123.79    8.10
  -2  -7  -4  146.29   14.80
   2  -7   4  146.89   16.80
  -2  -7   4  134.09   14.90
  -2   7  -4  116.29   13.20
  -2  -7   4  128.29   10.80
   2   7   4  110.19   12.40
  -2   7  -4  121.79   12.10
   2  -7  -4  120.09   14.50
   3   7  -4   32.90    7.00
  -3   7   4   26.80    5.00
  -3   7   4   22.20    6.30
  -3  -7  -4   20.30    6.10
   3  -7   4   45.80    9.70
   3   7   4   31.70    6.70
  -3  -7   4   25.90    7.80
  -3  -7   4   25.20    6.30
   3  -7  -4   36.70    8.70
  -3   7  -4   18.00    6.60
  -3   7  -4   21.20    5.60
  -4   7   4   81.79   13.30
  -4  -7  -4   79.89   11.20
  -4  -7  -4  101.39   14.70
   4  -7   4   70.69   14.30
   4   7  -4   58.29   10.70
   4   7   4   74.09   11.50
  -4   7  -4  110.99   13.90
  -4  -7   4   74.29   13.50
  -4  -7   4   65.29   10.90
   4  -7  -4   68.99   12.90
  -5   7   4   72.89   14.30
  -5  -7  -4   67.69   13.80
   5   7  -4   85.29   13.60
   5  -7   4   66.09   13.90
  -5  -7  -4   79.39   12.30
  -5   7  -4   91.69   14.70
  -5  -7   4   95.69   14.00
  -5  -7   4   63.99   13.50
   5   7   4   51.49   11.00
   5  -7  -4   89.09   15.30
  -6  -7  -4   -1.00    6.30
   6  -7   4    3.80    8.20
  -6  -7  -4   -0.30    4.40
   6   7  -4    4.20    6.00
  -6   7   4   -5.30    5.10
  -6  -7   4    4.00    7.50
  -6  -7   4   -2.90    4.70
   6   7   4   -1.00    4.80
   6  -7  -4    0.10    5.60
  -6   7  -4    4.20    7.00
  -7   7   4   28.00   11.90
   7  -7   4   22.60   11.70
  -7  -7  -4   34.90   11.90
   7   7  -4   32.90   11.30
  -7  -7  -4   22.60    8.60
  -7  -7   4   22.60    9.90
  -7  -7   4   22.00   11.30
   7   7   4   21.50    9.50
   7  -7  -4   16.80   11.30
   0   8  -4  128.39   11.20
   0  -8  -4  112.59   12.20
   0  -8   4  151.08   11.00
   0  -8   4  128.39   13.60
   0   8   4  119.69   12.50
   0  -8  -4  141.99   10.80
   0   8  -4  133.99   10.30
  -1   8   4  140.59   12.00
  -1  -8  -4  139.09   10.20
   1   8  -4  128.39   10.90
   1   8  -4  139.49   10.30
  -1  -8  -4  127.59   13.20
   1  -8   4  163.18   16.60
   1  -8   4  128.89    9.00
  -1   8   4  139.39   11.00
  -1   8  -4  142.19   13.90
  -1  -8   4  131.09   10.80
  -1  -8   4  144.09   14.20
   1   8   4  111.99   12.50
   1  -8  -4  133.59   14.40
   1   8   4  126.29   15.30
  -1   8  -4  130.09   10.50
   2  -8   4  198.48   20.30
   2   8  -4  160.18   10.40
   2   8  -4  158.98   13.60
  -2  -8  -4  193.68   15.50
  -2   8   4  162.28   16.50
  -2  -8  -4  163.18   10.50
  -2   8   4  165.98   12.10
  -2  -8   4  179.98   18.00
   2   8   4  157.88   15.70
  -2  -8   4  170.18   13.30
   2  -8  -4  147.99   17.20
  -2   8  -4  149.19   13.10
  -2   8  -4  149.99   16.80
  -2  -8   4  160.58   10.80
  -3   8   4  153.58   15.30
  -3   8   4  164.18   18.20
   3   8  -4  155.18   16.10
   3  -8   4  122.89   17.80
  -3  -8  -4  192.28   19.60
  -3   8  -4  140.99   15.60
  -3  -8   4  158.08   16.00
   3  -8  -4  171.48   19.40
  -3  -8   4  120.09   16.20
   3   8   4  142.19   15.80
  -3   8  -4  210.28   20.30
  -4   8   4  121.29   17.20
   4  -8   4  165.58   20.90
   4   8  -4   98.89   14.10
  -4  -8  -4  177.28   19.40
  -4   8  -4  121.19   15.50
   4   8   4  118.49   15.10
  -4  -8   4  136.29   15.80
  -4  -8   4  116.69   16.70
   4  -8  -4  148.49   19.20
   5  -8   4   16.10    8.10
  -5  -8  -4    1.00    3.80
  -5  -8  -4    1.30    6.60
   5   8  -4    6.00    5.80
  -5   8   4    4.40    6.90
   5  -8  -4    7.40    7.40
  -5  -8   4   -0.50    4.30
  -5   8  -4   10.00    6.60
  -5  -8   4    2.40    6.00
   5   8   4   16.50    7.80
  -6  -8  -4    7.60    5.70
  -6  -8  -4   29.70    9.80
   6   8  -4   16.50    8.20
   6  -8   4    9.90    9.60
  -6   8   4   13.20    8.50
   6  -8  -4   17.10    9.40
   6   8   4   16.50    8.00
  -6  -8   4    7.60    7.60
  -6  -8   4    1.60    5.60
  -6   8  -4   20.20    8.60
  -7   8   4   15.30    9.50
   7  -8   4   14.40   11.10
   7  -8  -4   26.20   13.10
   0   9   4  101.39   12.40
   0  -9   4  115.09    9.60
   0   9   4  110.99   11.70
   0   9  -4   96.09    9.70
   0   9  -4   91.19   10.40
   0  -9  -4  113.19   12.00
   0  -9   4   89.49   11.70
   0  -9  -4  106.49    9.40
   1  -9   4   11.00    5.90
   1  -9   4   10.40    2.10
  -1   9   4   10.00    4.10
  -1  -9  -4    4.80    2.60
  -1   9   4    2.60    2.90
  -1  -9  -4    5.40    3.50
   1   9  -4    1.90    2.70
   1   9  -4    7.30    2.90
   1   9   4   14.20    6.00
  -1   9  -4    2.10    3.40
  -1  -9   4   12.30    4.40
   1   9   4    5.00    3.40
  -1  -9   4    9.30    3.50
  -1   9  -4    5.90    2.80
   1  -9  -4   11.10    4.80
   2  -9   4   23.90    7.70
   2   9  -4   33.50    6.50
  -2  -9  -4   35.60    7.70
  -2   9   4   37.80    5.20
  -2   9   4   26.10    6.50
   2  -9  -4   41.60    8.60
  -2   9  -4   31.20    6.00
  -2   9  -4   37.50    8.10
  -2  -9   4   37.30    7.80
   2   9   4   32.30    6.50
   3   9  -4    8.60    4.90
  -3  -9  -4    9.20    5.60
  -3   9   4   15.50    6.10
   3  -9   4   15.30    7.10
   3  -9  -4    9.80    6.00
   3   9   4   17.90    5.40
  -3   9  -4   11.60    5.30
  -3  -9   4   15.80    5.00
  -3  -9   4   12.80    6.30
  -4   9   4  146.99   19.90
   4   9  -4  180.98   19.60
   4  -9   4  172.28   23.30
  -4  -9  -4  192.38   21.90
   4  -9  -4  169.98   21.90
  -4  -9   4  200.98   19.40
   4   9   4  151.68   18.20
  -4  -9   4  158.88   20.70
   5   9  -4   28.40    8.50
   5  -9   4   35.90   11.40
  -5   9   4   37.00   11.10
  -5  -9  -4   31.70   10.00
  -5   9  -4   25.50    9.00
   5   9   4   16.50    7.00
   5  -9  -4   43.80   11.70
  -5  -9   4   34.50    9.00
  -5  -9   4   27.90    9.90
   6  -9   4    7.10    8.50
   6   9  -4    6.70    6.50
  -6   9   4   13.10    9.70
  -6  -9  -4    3.60    5.00
  -6  -9  -4   10.00    7.60
   6  -9  -4    5.30    8.50
   6   9   4   11.30    7.40
  -6  -9   4   16.10    8.10
  -6  -9   4   18.10   10.30
   0  10   4    2.60    2.80
   0 -10   4   -0.20    3.10
   0 -10   4    6.00    3.20
   0  10   4   -5.30    3.40
   0  10  -4    3.40    2.50
   0 -10  -4   10.20    3.50
   0  10  -4   -5.00    2.40
   0 -10  -4   -1.80    3.20
  -1 -10  -4   66.89    9.20
  -1  10   4   67.59    9.90
   1  10  -4   56.59    7.80
  -1 -10  -4   70.29    7.70
   1 -10   4   78.19   12.10
  -1  10   4   65.49    8.30
  -1 -10   4   59.59    9.30
  -1 -10   4   65.59    8.20
   1  10   4   55.99    8.90
  -1  10  -4   50.69    8.60
   1  10   4   64.39   11.40
  -1  10  -4   48.00    7.40
   1 -10  -4   70.29   11.00
  -2  10   4  130.29   15.30
  -2 -10  -4  116.89   14.80
   2 -10   4  150.28   18.70
   2  10  -4  129.09   13.90
   2  10   4  127.99   14.50
  -2 -10   4  139.69   16.50
   2 -10  -4  133.09   16.90
  -2  10  -4  131.49   13.80
   3  10  -4  334.27   25.80
  -3  10   4  321.87   27.10
  -3 -10  -4  360.46   28.10
   3 -10   4  374.26   30.80
  -3  10  -4  383.56   26.90
   3  10   4  322.27   26.00
   3 -10  -4  329.57   28.90
  -3 -10   4  343.07   28.40
   4  10  -4   40.70    8.90
  -4 -10  -4   48.80   10.90
   4 -10   4   52.39   12.90
  -4  10   4   35.80    9.80
  -4 -10   4   31.50   10.30
  -4 -10   4   36.90    8.20
   4  10   4   35.60    8.60
   4 -10  -4   24.60    9.70
  -5 -10  -4   -1.30    5.90
   5 -10   4    3.50    6.90
   5  10  -4    9.50    6.00
  -5  10   4    7.70    6.90
  -5 -10   4   12.70    7.70
   5  10   4    5.20    5.50
   5 -10  -4    1.20    6.30
  -5 -10   4    2.30    5.30
  -6  10   4   22.50   10.60
   6 -10   4    7.10    8.80
   6  10  -4    8.30    7.50
  -6 -10  -4    0.80    7.30
   6 -10  -4   -8.80    7.90
   6  10   4    4.60    6.60
  -6 -10   4   19.90    9.80
  -6 -10   4    8.80    7.10
   0 -11   4    7.90    3.70
   0 -11  -4    4.20    4.00
   0 -11  -4   13.20    3.80
   0  11  -4    0.90    2.10
   0  11   4   11.50    6.10
   0  11   4    0.20    3.00
   0 -11   4   11.30    4.80
   1 -11   4    5.90    5.10
  -1 -11  -4    7.40    3.30
   1  11  -4    6.40    3.70
  -1  11   4    5.50    3.70
  -1 -11  -4    0.40    3.20
  -1  11   4    0.90    3.20
   1  11   4    4.10    3.80
  -1  11  -4    7.10    3.40
  -1 -11   4    3.00    3.20
  -1 -11   4    9.70    4.70
   1  11   4   -1.30    5.30
   1 -11  -4   -1.50    4.60
   2 -11   4   -3.40    4.10
  -2  11   4    8.90    4.40
  -2 -11  -4    4.70    4.10
   2  11  -4    0.40    3.30
   2  11   4    1.50    5.30
  -2  11  -4    2.30    3.50
   2  11   4   -0.40    3.50
  -2 -11   4    2.50    4.40
   2 -11  -4   -2.40    4.60
  -3  11   4   78.59   12.90
  -3 -11  -4   81.09   13.30
   3 -11   4   88.29   15.50
   3  11  -4   72.49   11.00
   3 -11  -4   66.69   13.30
  -3  11  -4   94.09   12.70
   3  11   4   65.89   11.00
  -3 -11   4   80.29   13.30
   4  11  -4    7.00    4.80
  -4  11   4   10.80    5.90
  -4 -11  -4    0.00    5.60
   4 -11   4    5.00    7.20
   4 -11  -4   29.00    8.60
  -4  11  -4   -0.20    5.10
  -4 -11   4   -1.20    4.90
   4  11   4    8.70    6.00
  -5 -11  -4    7.80    7.70
   5  11  -4    9.70    7.10
   5 -11   4   -1.00    7.50
  -5  11   4   14.60    9.10
  -5 -11   4   18.50    7.10
   5  11   4   21.10    8.10
   5 -11  -4   -2.10    7.10
  -5 -11   4   19.60    9.00
  -6 -11  -4    4.70    9.00
  -6  11   4    7.80    8.90
   6  11  -4    1.50    7.20
   6 -11   4    0.30    9.70
   6 -11  -4   -4.40    8.60
  -6 -11   4   -0.10    9.00
   6  11   4   13.90    8.50
  -6 -11   4    9.20    7.20
   0 -12   4   48.20    9.60
   0 -12  -4   93.79   10.30
   0 -12  -4   94.79   12.00
   0  12   4   91.19   12.20
   0  12   4  102.79   14.00
   1  12  -4   39.80    7.40
  -1  12   4   52.29    9.40
   1 -12   4   57.99   11.40
  -1 -12  -4   58.89    9.50
  -1  12  -4   61.89    8.80
   1  12   4   52.69    9.60
   1 -12  -4   75.69   12.00
   1  12   4   71.89   13.30
  -1 -12   4   43.00    8.80
   2  12  -4  106.49   12.80
   2 -12   4  108.59   16.70
  -2 -12  -4  118.69   14.80
  -2  12   4   67.09   12.00
   2 -12  -4   95.89   15.10
   2  12   4  102.39   13.60
   2  12   4  128.69   19.20
  -2 -12   4  103.99   14.20
  -2  12  -4   79.69   11.70
   3  12  -4   52.79   10.00
  -3 -12  -4   49.70   10.40
   3 -12   4   55.19   13.00
  -3  12   4   51.69   11.30
  -3 -12   4   60.79   12.00
   3 -12  -4   63.59   13.30
  -3  12  -4   40.30    8.90
   3  12   4   53.79   10.20
   4 -12   4    6.20    8.00
  -4 -12  -4   18.30    8.50
  -4  12   4    9.50    6.70
   4  12  -4    9.70    5.30
  -4 -12   4   18.70    8.30
   4 -12  -4   10.80    7.60
   4  12   4   20.40    6.90
   5 -12   4   -8.90    6.90
  -5  12   4    4.90    8.40
   5  12  -4   -6.60    3.70
  -5 -12  -4    6.00    8.00
   5 -12  -4    3.10    7.00
   5  12   4    6.50    5.60
  -5 -12   4   -4.30    6.10
   0 -13   4   30.20    7.60
   0  13   4   49.30    9.20
   0 -13  -4   32.20    7.70
   0  13   4   40.30    9.30
   0 -13  -4   39.00    7.00
   1 -13   4    1.20    5.10
  -1  13   4    6.90    4.70
  -1 -13  -4   14.40    5.80
   1  13  -4   15.30    5.50
   1  13   4   23.40    6.40
   1  13   4   13.90    8.50
   1 -13  -4   19.20    7.10
  -1  13  -4   30.70    6.40
  -1 -13   4    4.00    4.50
  -2  13   4   -2.60    3.50
   2 -13   4   -0.90    5.50
   2  13  -4   -1.30    3.60
  -2 -13  -4   -2.00    4.50
   2 -13  -4   -8.80    4.50
   2  13   4    0.90    3.90
   2  13   4    3.60    7.40
  -2 -13   4    4.20    5.30
  -2  13  -4    2.80    4.40
   3 -13   4  151.48   22.20
  -3  13   4  187.48   21.40
   3  13  -4  124.29   16.00
  -3 -13  -4  181.48   21.00
   3 -13  -4  178.68   22.70
   3  13   4  150.98   18.00
  -3 -13   4  135.79   19.60
   3  13   4  172.28   25.10
   4  13  -4   49.20   10.60
  -4  13   4   51.49   13.20
  -4 -13  -4   75.69   14.50
   4 -13   4   63.39   15.20
  -4 -13   4   33.40   10.70
   4 -13  -4   36.10   11.20
   4  13   4   51.69   11.00
  -5 -13  -4   25.30   10.50
   5  13  -4   22.10    8.70
  -5  13   4   43.90   13.20
   5 -13   4   23.50   12.10
   5 -13  -4   31.00   12.00
   5  13   4   14.70    7.50
  -5 -13   4   26.90   12.20
   0  14   4    6.70    5.10
   0  14  -4    2.00    3.10
  -1  14   4   21.80    7.20
  -1 -14  -4   12.30    5.20
   1  14  -4   19.70    5.90
   1 -14   4   13.00    7.90
   1 -14  -4   24.90    8.20
   1  14   4   22.50    7.00
   1  14   4    9.70    8.60
  -1  14  -4   10.70    5.00
  -2 -14  -4   -0.20    4.80
   2 -14   4    7.20    6.90
   2  14  -4    3.20    4.20
  -2  14   4   -2.50    4.50
  -2 -14   4   -1.60    4.90
   2 -14  -4    0.30    5.90
   2  14   4    1.90    4.10
   2  14   4   -0.90    7.50
   3  14  -4   66.89   11.60
  -3  14   4   58.69   12.60
  -3 -14  -4   57.09   12.20
   3 -14   4   57.39   14.90
   3  14   4   61.29   11.80
   3 -14  -4   65.59   14.40
   3  14   4   72.79   17.90
  -3 -14   4   75.79   13.90
  -4 -14  -4    2.10    6.60
  -4  14   4   -4.90    5.70
   4 -14   4    4.20    8.20
   4  14  -4   -2.10    5.20
   4  14   4   -1.00    9.70
  -4 -14   4    7.00    7.40
   4 -14  -4    0.90    7.70
   4  14   4    8.80    6.90
   5  14  -4    3.80    6.10
  -5 -14  -4   18.40    9.50
  -5  14   4    3.00    8.10
   5 -14   4    8.50    9.80
   5 -14  -4   -3.20    6.60
  -5 -14   4   24.60   11.30
   5  14   4   -1.20    6.60
   0  15   4   -2.20    4.00
   0  15  -4   -0.90    3.10
  -1  15   4    5.30    5.60
   1 -15   4    7.50    6.80
   1  15  -4    7.50    4.90
   1 -15  -4    1.20    5.30
   1  15   4    2.60    5.40
   2 -15   4    6.60    6.60
   2  15  -4   16.50    6.70
  -2 -15  -4   16.40    7.60
  -2  15   4   11.20    6.80
   2  15   4    3.20    9.20
   2 -15  -4   11.90    8.30
   2  15   4    6.50    6.70
  -2 -15   4   22.90    8.20
   3 -15   4    9.90    8.40
   3  15  -4   13.60    6.30
  -3  15   4   28.70    9.60
  -3 -15  -4   27.20    9.80
   3  15   4   12.10    7.00
  -3 -15   4   10.50    7.90
   3 -15  -4   17.60    9.60
   3  15   4   14.00   12.50
  -4  15   4   30.80   11.50
   4 -15   4   19.40   11.10
  -4 -15  -4   30.70   10.40
   4  15  -4   21.60    7.60
  -4 -15   4   35.00   11.30
   4  15   4   26.10    9.60
   4 -15  -4   36.80   12.50
   4  15   4   31.80   13.70
   0  16   4   31.30    8.20
  -1  16   4   11.10    6.20
   1  16  -4    7.30    5.60
   1  16   4   12.10    6.30
   2  16  -4   25.30    7.60
  -2 -16  -4   21.40    8.20
  -2  16   4   19.00    8.60
   2 -16   4   24.70   10.80
   2 -16  -4    8.50    7.60
   2  16   4   22.70    8.50
   2  16   4   19.80   12.30
  -3 -16  -4   -2.60    6.50
   3 -16   4    4.90    7.60
  -3  16   4    0.30    6.10
   3  16  -4    8.80    6.90
   3  16   4   18.90    8.60
   3 -16  -4   -2.30    6.70
  -3 -16   4    1.60    7.70
   3  16   4   25.00   13.80
  -4  16   4    8.20    9.60
   4 -16   4    9.30   10.30
  -4 -16  -4    5.20    8.50
   4  16  -4   13.10    7.30
   4  16   4   10.50   13.70
   4 -16  -4    7.50    9.30
   4  16   4   21.00    8.50
  -4 -16   4   20.40   10.20
   0  17   4    1.30    5.80
  -1  17   4   25.20    8.80
   1  17   4   -3.80    4.60
   2 -17   4   20.10   17.00
  -2  17   4   18.90    8.20
   2  17   4   23.20    8.20
   2 -17  -4   12.60   11.80
   3 -17   4   -6.70    7.30
  -3  17   4   -4.00    6.40
   3  17  -4   -9.00    4.80
  -3 -17  -4   -2.80    7.20
   3 -17  -4    9.70    9.90
   3  17   4   11.40   14.00
   3  17   4   -5.10    5.50
   0  18   4   41.20   11.00
  -1  18   4    2.60    6.60
   1  18   4   -1.50    6.10
  -2  18   4   23.00   10.00
   2  18   4   -1.60    5.30
   0   0   5   -2.50    1.60
   0   0  -5   -5.00    1.40
   0   0   5   -2.50    1.00
   1   0  -5  313.67   20.00
  -1   0  -5  306.17   19.90
  -1   0   5  317.07   20.40
  -1   0  -5  311.77   19.60
  -1   0  -5  307.17   18.90
   1   0   5  314.97   19.20
   1   0   5  317.17   20.60
  -1   0   5  311.37   20.30
  -2   0   5  630.04   40.80
  -2   0   5  669.13   40.70
   2   0   5  644.24   40.90
  -2   0  -5  649.83   39.50
  -2   0  -5  636.34   39.60
   2   0  -5  653.43   40.00
  -2   0  -5  631.24   39.70
   2   0   5  639.54   39.70
  -3   0   5  576.34   37.20
   3   0  -5  547.95   35.40
  -3   0  -5  534.75   35.40
   3   0   5  583.24   36.80
  -3   0  -5  527.75   35.10
  -3   0   5  557.04   36.30
  -3   0  -5  492.95   34.70
   4   0   5   52.59    9.70
   4   0  -5   62.89    9.50
  -4   0  -5   71.19   10.30
  -4   0   5   70.79   10.80
  -4   0  -5   71.69   10.50
  -4   0   5   70.79   11.70
  -4   0  -5   55.89    8.90
  -5   0  -5   80.29   12.30
  -5   0   5   81.79   13.20
   5   0   5   83.19   13.50
  -5   0  -5   76.09   11.80
  -5   0   5  108.19   15.50
   5   0  -5   74.19   11.10
   6   0   5  252.17   26.70
  -6   0  -5  256.67   22.30
  -6   0   5  249.88   28.10
  -6   0  -5  246.08   26.20
   6   0  -5  219.58   23.70
  -6   0   5  240.18   26.60
  -7   0   5   -5.70    6.40
  -7   0  -5   -0.20    5.50
  -7   0   5    1.80    6.20
   7   0   5    1.20    5.40
   0  -1  -5  480.55   30.60
   0  -1   5  493.55   29.60
   0   1   5  500.25   30.10
   0   1   5  525.55   31.20
   0   1  -5  510.75   29.40
   0  -1   5  521.85   30.80
   0   1  -5  515.65   30.60
  -1  -1  -5  513.75   31.10
  -1   1   5  510.75   31.40
  -1   1   5  500.55   31.50
   1  -1   5  509.35   30.00
  -1  -1  -5  486.35   30.70
   1  -1   5  531.95   31.30
   1   1  -5  497.75   30.70
   1   1   5  513.45   30.50
  -1   1  -5  523.05   31.30
  -1   1  -5  504.65   29.90
   1   1   5  520.05   32.30
   1  -1  -5  477.35   31.30
  -1  -1   5  506.25   31.30
  -1  -1   5  509.05   31.70
   2  -1   5   45.10    6.50
  -2   1   5   56.19    7.60
  -2  -1  -5   48.40    6.00
  -2  -1  -5   50.29    6.10
   2   1  -5   41.20    5.80
  -2   1   5   48.20    6.70
  -2  -1  -5   51.19    6.70
  -2  -1   5   47.50    7.00
   2   1   5   53.29    6.60
  -2   1  -5   42.90    6.20
  -2  -1   5   46.50    7.10
   2  -1  -5   52.29    7.10
   3   1  -5  425.26   28.40
  -3  -1  -5  453.45   29.30
  -3  -1  -5  465.85   29.30
   3  -1   5  473.25   31.10
  -3  -1  -5  436.26   28.30
  -3   1   5  385.76   29.90
  -3   1   5  424.56   29.50
   3   1   5  427.06   29.20
   3   1   5  408.16   29.30
  -3   1  -5  422.26   28.10
  -3  -1   5  419.26   30.20
  -3   1  -5  416.06   29.10
  -3   1  -5  426.46   29.00
  -3  -1   5  416.66   29.90
   3  -1  -5  452.25   29.60
  -4  -1  -5    8.60    3.70
  -4   1   5    8.70    4.90
   4  -1   5   18.60    6.30
  -4  -1  -5   22.40    6.40
  -4  -1  -5   21.40    6.10
   4   1  -5   25.60    5.80
  -4   1   5   23.00    6.50
  -4   1  -5   22.40    6.10
  -4  -1   5   20.90    6.50
   4   1   5   20.70    6.00
  -4   1  -5   17.00    5.00
   4  -1  -5   15.60    6.00
  -4   1  -5    6.60    4.30
  -4  -1   5   17.10    6.00
  -5   1   5  122.29   16.60
   5  -1   5  120.59   17.10
   5   1  -5  142.39   15.60
  -5  -1  -5  100.99   14.90
  -5  -1  -5  132.09   16.00
  -5   1   5  154.78   19.40
   5   1   5  157.08   18.00
  -5   1  -5  147.59   17.70
   5  -1  -5  139.99   16.70
  -5  -1   5  148.89   18.00
  -5  -1   5  126.89   17.40
  -5   1  -5  123.09   14.60
  -6   1   5   52.99   12.70
  -6  -1  -5   28.40    9.30
  -6  -1  -5   40.80    9.80
   6  -1   5   42.40   10.70
  -6   1   5   18.00    8.20
  -6   1  -5   35.10    8.50
   6  -1  -5   23.70    8.10
  -6  -1   5   35.90   10.00
  -6  -1   5   21.90    8.90
  -6   1  -5   23.90    8.70
   6   1   5   42.60   10.90
  -7   1   5   25.10    9.70
  -7  -1  -5   11.20    7.80
  -7   1   5   -0.10    5.90
  -7  -1  -5   24.10    9.20
  -7   1  -5   13.50    8.10
   7   1   5   12.00    8.00
  -7  -1   5   11.10    8.90
  -7  -1   5   22.30    9.30
   0   2   5 2546.45  143.99
   0  -2   5 2541.45  144.29
   0   2  -5 2518.65  144.19
   0  -2  -5 2487.55  144.29
   0   2   5 2411.36  144.79
   0   2  -5 2539.25  142.89
   0  -2   5 2461.45  142.79
   1   2  -5  172.28   11.60
   1  -2   5  183.88   11.80
   1  -2   5  164.68   10.90
  -1   2   5  161.48   12.20
  -1  -2  -5  167.98   12.30
  -1   2   5  176.38   12.60
  -1  -2  -5  166.38   11.60
  -1  -2   5  170.88   12.30
   1   2   5  198.28   14.00
   1   2   5  170.08   11.80
  -1   2  -5  175.38   12.70
  -1  -2   5  171.48   12.80
  -1   2  -5  176.68   10.90
  -2  -2  -5  229.18   15.50
  -2   2   5  232.88   16.50
   2  -2   5  227.08   16.10
  -2   2   5  230.08   17.40
   2   2  -5  222.88   15.40
  -2  -2  -5  228.98   16.00
  -2  -2  -5  211.18   16.60
   2   2   5  221.68   16.30
  -2  -2   5  227.58   17.10
  -2   2  -5  232.58   15.20
   2  -2  -5  219.48   16.90
  -2   2  -5  237.38   16.90
  -2   2  -5  245.28   16.00
  -2  -2   5  243.78   17.60
   3   2  -5   28.20    5.20
   3  -2   5   38.70    7.90
  -3   2   5   26.20    6.50
  -3  -2  -5   22.10    5.10
  -3  -2  -5   27.40    6.00
  -3   2   5   32.70    6.10
  -3  -2  -5   28.70    5.20
   3  -2  -5   36.30    7.20
  -3   2  -5   27.60    5.90
   3   2   5   37.10    6.40
  -3  -2   5   39.20    7.50
  -3   2  -5   23.90    6.10
  -3   2  -5   35.10    5.40
   3   2   5   26.30    5.80
  -3  -2   5   42.40    7.60
   4  -2   5   17.80    7.10
  -4  -2  -5   31.80    5.90
  -4  -2  -5   26.00    6.10
  -4   2   5   23.70    6.80
   4   2  -5   22.80    5.30
  -4  -2  -5   33.30    7.60
  -4   2   5   22.40    7.40
   4   2   5   25.90    6.60
  -4   2  -5   18.40    5.90
  -4  -2   5   41.40    8.70
  -4  -2   5   14.60    5.90
  -4   2  -5   19.20    6.10
  -4   2  -5   34.20    6.00
   4  -2  -5   26.90    7.20
   4   2   5   28.20    6.40
   5  -2   5  150.78   19.80
  -5   2   5  179.18   19.20
  -5  -2  -5  161.08   18.60
  -5   2   5  168.58   21.20
   5   2  -5  144.49   15.90
  -5  -2  -5  193.28   20.30
  -5   2  -5  177.68   19.80
  -5   2  -5  172.38   17.10
   5   2   5  156.48   19.40
   5   2   5  181.18   19.10
  -5  -2   5  150.18   19.40
   5  -2  -5  174.98   19.70
  -5  -2   5  166.88   20.70
   6  -2   5   66.99   14.00
  -6   2   5  101.69   15.40
  -6  -2  -5  102.49   15.40
  -6   2   5   73.99   15.40
  -6  -2  -5  129.29   17.40
  -6  -2   5   91.79   16.20
  -6  -2   5   93.69   16.10
  -6   2  -5   94.69   15.60
   6   2   5   97.59   16.00
   6  -2  -5  135.69   17.80
   7  -2   5   -6.40    6.60
  -7  -2  -5   -3.00    5.00
  -7  -2  -5    0.50    7.10
  -7   2   5    2.90    6.50
  -7  -2   5    3.00    7.90
  -7  -2   5    0.00    7.00
   7  -2  -5   15.50    8.50
  -7   2  -5    4.60    6.10
   7   2   5    6.70    7.50
   0  -3  -5  648.04   40.00
   0   3  -5  670.53   38.30
   0   3  -5  679.83   39.90
   0   3   5  656.33   39.80
   0   3  -5  660.93   38.60
   0  -3   5  664.63   39.80
   0   3   5  655.43   40.70
  -1  -3  -5   40.70    5.60
   1   3  -5   45.60    4.70
  -1   3   5   48.20    5.90
  -1   3   5   49.90    5.80
   1  -3   5   52.09    4.70
  -1  -3  -5   48.90    4.80
   1  -3   5   43.70    3.50
  -1  -3   5   35.30    5.60
  -1   3  -5   37.00    5.60
   1   3   5   45.70    6.90
   1  -3  -5   44.10    6.20
  -1   3  -5   44.20    3.80
   1   3   5   32.20    4.80
  -1  -3   5   45.00    5.50
  -2   3   5   56.29    7.10
   2  -3   5   70.49    6.70
   2  -3   5   59.29    9.30
  -2  -3  -5   58.59    6.90
  -2   3   5   64.29    8.60
   2   3  -5   64.39    6.00
  -2  -3  -5   61.89    7.90
  -2  -3  -5   57.09    6.00
   2   3   5   56.69    7.10
  -2   3  -5   43.90    7.00
  -2   3  -5   71.59    7.30
  -2   3  -5   53.19    4.90
  -2  -3   5   52.49    7.90
  -2  -3   5   48.60    7.30
   2  -3  -5   64.89    8.70
  -3  -3  -5   91.69    9.20
   3   3  -5   91.69    9.00
  -3   3   5  108.39   11.50
   3  -3   5  106.79   14.00
   3  -3   5  106.29   10.80
  -3  -3  -5   92.59   11.50
  -3  -3  -5  102.49   11.10
  -3   3   5   86.19   11.60
   3   3   5   94.79   11.00
  -3  -3   5  104.49   12.80
  -3   3  -5   89.99    8.90
   3  -3  -5   89.69   11.80
  -3   3  -5   72.79    9.90
  -3  -3   5   90.09   11.50
  -3   3  -5   91.29   11.40
   3   3   5  107.89   11.00
  -4  -3  -5   67.69   11.10
  -4   3   5  103.59   14.20
  -4  -3  -5   78.69    9.40
   4  -3   5   66.69   12.50
  -4   3   5   65.09   10.30
  -4  -3  -5   70.59   10.60
   4   3  -5   77.49    9.00
   4   3   5   73.79   10.10
   4   3   5   70.89   10.90
   4  -3  -5   66.29   11.20
  -4  -3   5   84.09   12.50
  -4  -3   5   57.69   10.90
  -4   3  -5   79.59   11.30
  -4   3  -5   72.29   10.60
  -4   3  -5   70.39    8.80
  -5   3   5  128.09   15.80
   5  -3   5  141.29   19.10
  -5  -3  -5  133.69   16.10
  -5  -3  -5  150.78   17.60
  -5   3   5  109.09   17.00
  -5  -3   5  137.99   18.80
  -5  -3   5   78.69   14.50
   5   3   5  154.88   17.70
   5   3   5  127.89   16.80
  -5   3  -5  123.59   13.50
   5  -3  -5   76.29   14.10
  -5   3  -5  133.89   16.90
  -6  -3  -5   14.50    7.60
  -6  -3  -5   11.80    6.10
  -6   3   5   16.90    7.20
   6  -3   5   19.80    9.10
  -6   3   5    2.70    6.40
  -6  -3   5    9.10    7.60
  -6   3  -5   11.70    6.30
   6  -3  -5   24.40    9.10
  -6  -3   5    9.80    6.90
   6   3   5   12.60    7.40
  -7  -3  -5   -4.90    5.50
  -7  -3  -5    1.70    7.20
   7  -3   5    8.60    8.00
  -7   3   5    1.60    6.80
   7   3   5   11.90    9.20
  -7  -3   5   -3.90    6.30
   7  -3  -5   -1.60    6.20
  -7  -3   5   -9.60    6.30
  -7   3  -5   -4.20    6.70
   0   4   5  182.08   12.70
   0   4  -5  169.48   12.50
   0   4  -5  177.38   11.20
   0  -4  -5  183.38   12.80
   0   4   5  188.98   13.70
   0  -4   5  178.78   12.50
  -1   4   5  139.99   11.20
  -1  -4  -5  125.79   10.90
   1   4  -5  148.79    9.90
   1  -4   5  140.79    9.40
  -1  -4  -5  142.19    9.90
  -1   4  -5  134.89   11.20
  -1  -4   5  137.29   10.30
  -1  -4   5  136.49   11.50
  -1   4  -5  148.59    9.50
   1   4   5  148.29   10.80
   1   4   5  141.79   12.60
   1  -4  -5  125.29   11.50
   2   4  -5   90.09    7.10
  -2   4   5   86.29    9.00
   2  -4   5   76.49   11.20
   2  -4   5  100.79    7.30
  -2  -4  -5   96.59    7.40
  -2  -4  -5   91.39   10.90
  -2   4   5   98.99   10.90
  -2  -4   5   86.39   11.00
  -2   4  -5   97.99   11.10
  -2  -4   5  102.69   10.80
  -2   4  -5   96.29    8.30
   2  -4  -5  109.09   12.40
   2   4   5  106.09   10.50
  -3  -4  -5  454.15   31.00
   3  -4   5  476.25   29.70
  -3  -4  -5  478.75   29.20
  -3   4   5  475.95   30.80
  -3   4   5  425.76   32.40
   3   4  -5  460.75   28.80
  -3  -4  -5  451.55   32.00
   3  -4   5  476.75   34.10
  -3  -4   5  453.55   32.20
  -3   4  -5  473.85   28.70
  -3   4  -5  479.95   32.50
  -3  -4   5  489.95   33.30
   3  -4  -5  444.86   32.70
   3   4   5  433.46   31.20
  -4  -4  -5    2.20    3.80
  -4   4   5   14.70    5.10
  -4  -4  -5   16.00    4.20
   4  -4   5   12.80    4.90
  -4   4   5    0.60    4.00
   4   4  -5   10.30    3.40
   4  -4   5   15.30    6.60
  -4  -4  -5   15.30    5.90
   4   4   5   10.40    4.40
   4   4   5    9.80    5.20
   4  -4  -5   12.00    5.70
  -4  -4   5    5.80    4.60
  -4   4  -5   12.10    3.80
  -4   4  -5   16.80    6.30
  -4   4  -5    8.90    4.90
  -4  -4   5    9.30    5.20
  -5   4   5   66.09   10.80
   5  -4   5   69.39   13.30
  -5  -4  -5   62.29   12.30
  -5  -4  -5   73.19   11.60
  -5   4   5  120.89   17.40
  -5   4  -5   49.70   10.60
   5  -4  -5   52.09   11.50
  -5  -4   5   80.79   13.80
  -5  -4   5   75.59   13.40
   5   4   5   64.09   11.60
  -6  -4  -5   58.39   12.90
   6  -4   5   81.39   16.30
  -6   4   5  100.39   17.00
  -6  -4  -5   97.39   15.20
  -6  -4   5   90.19   15.40
  -6  -4   5   93.69   15.40
  -6   4  -5   79.09   14.50
   6   4   5  103.29   16.10
   6  -4  -5   83.59   15.50
  -7  -4  -5    8.20    7.00
  -7   4   5    8.70    9.50
  -7  -4  -5    0.40    6.70
   7  -4   5   -1.10    7.10
  -7  -4   5    7.40    8.30
  -7  -4   5    4.40    7.60
  -7   4  -5   -1.60    6.20
   7   4   5    3.60    7.90
   7  -4  -5    4.20    7.20
   0   5   5  275.07   19.90
   0  -5  -5  271.57   19.00
   0   5   5  285.87   19.10
   0   5  -5  292.57   17.50
   0   5  -5  299.97   19.10
   0  -5   5  269.67   18.60
   1  -5   5   23.30    3.00
  -1  -5  -5   19.60    3.20
  -1   5   5   17.40    3.70
  -1   5   5   23.70    4.50
  -1  -5  -5   26.90    4.90
   1   5  -5   28.10    3.60
  -1   5  -5   28.90    5.00
  -1   5  -5   22.90    3.20
   1   5   5   15.40    5.40
  -1  -5   5   28.40    4.10
  -1  -5   5   26.50    5.30
   1   5   5   28.40    4.70
   1  -5  -5   22.00    5.10
   2   5  -5   22.20    3.20
  -2  -5  -5   24.00    3.30
  -2  -5  -5   13.90    4.90
   2  -5   5   23.60    6.70
   2  -5   5   22.30    2.60
  -2   5   5   17.20    5.00
   2  -5   5   20.00    2.50
  -2   5   5   19.30    4.00
   2   5  -5   15.50    4.30
  -2  -5   5   23.50    4.70
  -2   5  -5   19.90    5.10
   2  -5  -5   11.50    4.80
  -2  -5   5   31.40    6.20
  -2   5  -5   25.90    4.50
   2   5   5   18.00    4.40
  -3  -5  -5  131.69   15.00
  -3  -5  -5  148.59   10.50
  -3   5   5  121.29   11.50
  -3  -5  -5  151.18   14.40
   3  -5   5  159.98   18.40
   3  -5   5  131.89   10.30
  -3   5   5  130.89   15.80
   3   5  -5  147.49   10.00
   3  -5  -5  144.59   16.50
  -3   5  -5  139.09   15.40
  -3  -5   5  142.29   14.90
  -3  -5   5  123.69   15.60
   3   5   5  176.98   16.00
  -3   5  -5  144.09   14.40
  -3   5  -5  138.39    9.60
  -4   5   5  120.49   12.80
   4  -5   5  113.69   16.60
  -4   5   5  120.39   15.60
  -4  -5  -5   87.49   13.20
  -4  -5  -5   72.49   11.00
   4   5   5   81.29   11.90
  -4  -5   5   83.19   12.50
  -4   5  -5   91.59   12.60
   4  -5  -5   85.29   13.70
  -4   5  -5   92.39   12.90
  -4  -5   5  116.89   16.00
  -5   5   5   36.90    8.30
   5  -5   5   63.19   13.60
  -5  -5  -5   54.69   10.00
  -5   5   5   30.80    9.80
  -5  -5  -5   52.89   11.00
   5  -5  -5   45.10   10.80
  -5  -5   5   49.60   11.00
   5   5   5   33.60    8.90
  -5   5  -5   46.30   10.40
  -5  -5   5   42.60   10.50
   6  -5   5   72.29   15.30
  -6  -5  -5   77.59   13.70
  -6  -5  -5   60.89   13.00
  -6   5   5  108.69   18.20
  -6  -5   5   85.69   16.30
   6  -5  -5   80.49   15.30
   6   5   5   83.89   14.80
  -6  -5   5   54.09   12.60
  -6   5  -5   99.99   15.90
   7  -5   5   26.30   10.90
   7   5  -5    3.70    8.30
  -7   5   5   18.50   10.60
  -7  -5  -5   21.90   10.90
  -7  -5  -5    5.80    6.90
  -7  -5   5   24.90   11.10
  -7   5  -5   10.40    8.10
   7  -5  -5   13.90   10.10
  -7  -5   5   34.20   11.70
   7   5   5   14.80    8.80
   0   6  -5   57.69    5.40
   0   6  -5   53.99    6.70
   0   6   5   59.79    7.10
   0  -6  -5   57.29    6.60
   0  -6  -5   46.20    6.30
   0  -6   5   57.99    6.70
   0   6   5   41.10    6.80
   1  -6   5   71.69   10.30
   1  -6   5   70.99    5.70
   1   6  -5   72.99    6.40
  -1   6   5   97.89    9.90
  -1  -6  -5   73.89    8.90
  -1   6   5   86.09    8.50
  -1  -6  -5   70.29    6.30
   1  -6  -5   69.99    9.10
  -1   6  -5   66.89    6.70
  -1  -6   5   51.19    8.20
  -1  -6   5   80.89    6.60
   1   6   5   81.49    9.00
   1   6   5   80.09   10.90
  -1   6  -5   72.99    9.00
   2   6  -5   49.60    4.70
   2   6  -5   46.60    7.10
  -2  -6  -5   48.10    8.10
  -2   6   5   48.30    8.00
   2  -6   5   67.49   10.60
  -2   6   5   49.80    6.20
  -2  -6  -5   49.50    4.80
   2  -6  -5   36.70    7.80
  -2   6  -5   34.50    6.90
  -2  -6   5   48.20    8.20
   2   6   5   47.00    7.00
  -2  -6   5   36.40    6.20
  -2   6  -5   37.70    5.90
   3   6  -5   24.30    6.10
   3  -6   5   23.80    7.90
   3  -6   5   36.20    4.10
  -3   6   5   19.20    6.40
  -3  -6  -5   32.40    7.20
   3   6  -5   39.80    4.00
  -3  -6  -5   32.30    4.20
  -3   6   5   37.10    6.20
  -3  -6   5   33.50    6.80
  -3   6  -5   35.00    6.40
   3  -6  -5   22.70    7.00
   3   6   5   17.50    5.60
  -3  -6   5   41.70    8.80
  -3   6  -5   36.40    7.90
  -4   6   5   84.59   11.00
  -4  -6  -5  124.39   13.80
   4  -6   5  100.99   16.20
  -4  -6  -5   91.69   13.30
   4   6  -5  100.39   13.60
  -4   6   5   96.79   14.40
  -4   6  -5  101.39   14.20
  -4  -6   5   88.29   12.60
  -4  -6   5   77.99   13.40
   4   6   5  112.49   13.90
  -4   6  -5   63.89   11.00
   4  -6  -5  107.09   15.50
   5  -6   5   25.80    9.70
  -5  -6  -5   20.40    8.40
  -5   6   5   13.00    7.60
  -5  -6  -5   10.40    5.40
   5   6  -5    5.80    5.60
   5  -6  -5   19.60    8.40
   5   6   5   29.20    7.80
  -5  -6   5   10.90    6.10
  -5   6  -5   27.40    8.10
  -5  -6   5   20.10    8.40
  -6  -6  -5   64.39   13.20
   6  -6   5   54.89   14.10
  -6  -6  -5   60.99   11.80
  -6   6   5   51.69   13.30
   6   6  -5   36.90   10.90
  -6  -6   5   44.70   11.20
   6  -6  -5   38.40   11.50
  -6   6  -5   43.10   11.20
  -6  -6   5   43.40   12.00
   6   6   5   63.59   12.70
  -7  -6  -5    9.40    7.00
  -7  -6  -5   12.70    9.20
   7  -6   5   -1.90    8.00
   7   6  -5    9.20    8.70
  -7   6   5    5.80    8.40
  -7  -6   5    0.50    6.90
   7   6   5   25.80   10.30
   7  -6  -5   11.60    9.50
  -7  -6   5   30.60   12.60
   0   7  -5   76.89    6.40
   0  -7  -5   70.69    7.70
   0   7  -5   75.79    8.20
   0   7   5   83.29    8.90
   0  -7   5   79.99    8.20
   0  -7  -5   47.00    7.20
   0   7   5   71.99    9.30
   1  -7   5   52.09    8.80
   1   7  -5   51.49    6.00
  -1   7   5   56.09    7.60
  -1   7   5   49.50    6.70
   1  -7   5   54.19    4.70
  -1  -7  -5   61.19    6.30
  -1  -7  -5   39.10    6.70
   1  -7  -5   58.69    8.60
   1   7   5   73.29    8.60
   1   7   5   62.09    9.60
  -1   7  -5   51.19    5.90
  -1  -7   5   49.90    7.70
  -1   7  -5   47.10    7.50
  -2   7   5  133.99   10.80
   2   7  -5  134.39    9.40
   2  -7   5  126.09   15.90
  -2  -7  -5  107.19   13.30
  -2  -7  -5  136.39    9.30
  -2   7   5  133.19   14.50
   2   7  -5  128.09   12.90
   2  -7  -5  155.38   16.70
  -2  -7   5  140.39   11.60
  -2   7  -5  146.49   11.50
  -2   7  -5  134.29   14.80
   2   7   5  146.39   12.30
  -2  -7   5  124.99   14.40
   3  -7   5  158.98   19.70
  -3   7   5  141.49   12.40
  -3  -7  -5  140.29   16.60
   3   7  -5  164.88   16.80
  -3   7   5  149.69   17.40
   3  -7  -5  206.68   20.70
  -3  -7   5  161.48   19.00
   3   7   5  156.38   16.00
  -3   7  -5  192.98   19.30
  -3  -7   5  159.98   16.20
  -3   7  -5  159.18   15.60
   4   7  -5   33.60    8.60
  -4   7   5   39.10    9.50
  -4  -7  -5   34.80    8.70
  -4  -7  -5   39.00    7.90
   4  -7   5   42.00   11.00
   4   7   5   43.20    9.00
  -4  -7   5   42.30    9.00
   4  -7  -5   29.90    9.00
  -4   7  -5   35.60    8.50
  -4  -7   5   33.10   10.10
   5  -7   5   33.20   11.00
  -5   7   5   30.20   10.40
   5   7  -5   20.50    7.50
  -5  -7  -5   30.10    7.60
  -5  -7  -5   20.10    8.00
  -5  -7   5   18.20    8.00
  -5  -7   5   16.00    6.90
   5  -7  -5   28.60   10.20
  -5   7  -5   41.30    9.90
   5   7   5   18.40    6.90
  -6  -7  -5   11.10    7.70
  -6   7   5   11.30    7.20
  -6  -7  -5    7.50    6.00
   6   7  -5    9.20    6.60
   6  -7   5   -0.60    7.60
  -6   7  -5    7.80    7.20
  -6  -7   5    3.00    5.80
   6   7   5    8.20    6.30
  -6  -7   5    4.70    7.40
   6  -7  -5   -5.20    6.00
   7  -7   5   10.80   10.50
   7   7  -5   15.30    9.40
  -7  -7  -5    8.40    7.60
  -7  -7  -5   19.30   11.50
  -7   7   5   18.40   11.60
  -7  -7   5   19.80    9.80
  -7  -7   5   15.10    9.40
   7   7   5   38.00   11.80
   7  -7  -5   30.50   12.30
   0   8  -5   -2.30    2.10
   0  -8   5   -1.20    1.40
   0   8   5    3.60    3.80
   0   8   5    7.30    2.80
   0  -8   5   -2.00    1.80
   0  -8  -5   -0.10    1.90
   0  -8  -5    0.90    1.40
   0   8  -5    2.70    2.00
  -1   8   5   84.59   10.30
  -1  -8  -5   80.19    9.90
  -1  -8  -5   90.79    8.50
   1  -8   5   82.39    6.50
   1  -8   5   80.39   11.60
  -1   8   5   89.29    9.70
   1   8  -5   86.69    8.50
  -1  -8   5  108.09   10.20
  -1   8  -5   89.69    8.70
   1   8   5   90.49   12.50
   1  -8  -5   87.19   11.30
  -1  -8   5   83.59   10.60
  -1   8  -5   69.99   10.00
   1   8   5   95.69   10.60
   2   8  -5   35.30    4.10
  -2  -8  -5   19.40    5.80
  -2   8   5   40.90    5.70
   2   8  -5   32.50    6.20
  -2   8   5   41.30    8.30
  -2  -8  -5   36.30    4.10
   2  -8   5   47.10    9.50
   2   8   5   55.19    8.20
  -2   8  -5   45.20    8.70
  -2  -8   5   39.10    4.80
  -2  -8   5   39.60    8.40
  -2   8  -5   32.60    5.80
   2  -8  -5   45.50    9.20
  -2  -8   5   28.70    5.60
   3  -8   5  354.56   28.10
   3   8  -5  322.97   24.10
  -3   8   5  341.17   26.00
  -3   8   5  303.77   21.60
  -3  -8  -5  318.17   25.20
  -3  -8   5  292.07   23.20
   3  -8  -5  326.27   26.60
   3   8   5  309.47   23.90
  -3   8  -5  310.37   23.40
  -3   8  -5  303.37   25.20
  -3  -8   5  359.76   27.00
  -4  -8  -5   72.69   12.30
  -4   8   5   31.10    8.90
   4  -8   5   55.59   13.10
   4   8  -5   67.09   11.20
   4   8   5   55.09   10.20
   4  -8  -5   52.09   11.60
  -4  -8   5   36.20    9.60
  -4  -8   5   47.40    9.30
  -4   8  -5   41.10    8.80
  -5   8   5   65.39   14.50
  -5  -8  -5   72.29   11.70
   5   8  -5   58.49   11.40
   5  -8   5   40.70   11.80
  -5  -8  -5   62.99   12.90
  -5  -8   5   48.70   10.20
   5   8   5   55.29   11.60
   5  -8  -5   36.00   11.00
  -5   8  -5   47.80   10.80
  -5  -8   5   24.30    9.10
   6   8  -5   27.30    9.20
  -6  -8  -5   11.20    6.40
  -6   8   5   21.70    9.40
  -6  -8  -5    0.50    7.20
   6  -8   5   40.00   13.10
   6  -8  -5   22.60   10.20
  -6  -8   5   35.90    9.70
  -6  -8   5   11.40    8.70
   6   8   5   24.70    8.60
   7  -8   5   10.60   13.40
   7  -8  -5   -0.40    9.90
   0  -9  -5  238.78   17.00
   0   9  -5  263.97   18.20
   0   9   5  253.37   18.40
   0  -9   5  230.28   16.90
   0  -9   5  225.38   18.60
   0   9  -5  242.98   16.50
   0  -9  -5  186.48   17.00
   1   9  -5    6.60    2.90
  -1   9   5   28.80    6.20
   1  -9   5   18.80    6.30
   1   9  -5   17.60    4.10
  -1   9   5   21.10    5.00
   1  -9   5   25.10    3.30
  -1  -9  -5   22.70    4.20
  -1  -9  -5   23.40    5.40
  -1  -9   5   18.60    5.10
  -1  -9   5   17.30    4.50
   1  -9  -5   18.70    6.00
   1   9   5   16.30    4.70
  -1   9  -5   26.00    4.50
  -1   9  -5   17.60    5.60
   1   9   5   22.70    7.10
  -2   9   5  212.08   15.70
   2  -9   5  258.87   25.30
  -2   9   5  223.88   18.80
  -2  -9  -5  223.88   18.80
  -2   9  -5  214.78   16.80
  -2   9  -5  210.08   18.80
   2   9   5  279.07   22.80
   2  -9  -5  237.58   23.10
   2   9   5  220.68   18.00
  -2  -9   5  188.08   20.30
  -3   9   5   63.19   10.80
   3  -9   5   87.99   15.00
  -3  -9  -5   51.69   11.00
   3   9  -5   62.89    9.50
   3   9   5   74.39   11.20
  -3   9  -5   44.10    9.50
  -3  -9   5   55.59    8.70
   3  -9  -5   56.79   11.60
  -3   9  -5   65.29    9.70
  -3  -9   5   85.59   12.90
  -4   9   5   -1.10    4.70
  -4  -9  -5    7.00    5.60
   4   9  -5    2.30    4.60
   4  -9   5    7.50    7.50
  -4  -9   5    3.10    4.70
   4   9   5   -0.10    4.30
  -4   9  -5   13.80    5.60
   4  -9  -5   13.80    7.30
  -4  -9   5   -0.30    4.50
   5  -9   5    3.60    7.30
   5   9  -5    7.80    5.80
  -5  -9  -5    4.10    5.90
  -5   9   5    5.10    6.40
  -5  -9   5    2.10    6.00
  -5   9  -5   -1.70    6.30
   5   9   5    2.00    4.50
   5  -9  -5   -0.90    6.10
  -5  -9   5   -1.00    4.90
  -6   9   5   52.79   14.60
   6  -9   5   43.90   14.70
   6   9  -5   61.79   12.70
  -6  -9  -5   49.60   13.00
  -6  -9   5   68.39   15.00
   6  -9  -5   70.49   15.90
   6   9   5   33.00    9.80
  -6  -9   5   31.30   10.00
   0 -10  -5   37.10    7.00
   0  10  -5   50.79    6.70
   0  10   5   52.99    8.20
   0  10   5   38.50    7.80
   0  10  -5   48.70    7.40
   0 -10   5   46.60    6.80
   0 -10  -5   52.49    7.20
   0 -10   5   39.40    7.90
   1 -10   5   12.50    5.90
  -1 -10  -5    6.40    3.90
   1  10  -5   12.10    3.80
   1  10  -5    9.10    3.20
  -1 -10  -5    9.30    3.20
  -1  10   5   12.30    4.50
  -1  10   5    4.50    3.70
   1 -10  -5    9.80    5.20
  -1 -10   5    1.30    3.30
  -1 -10   5    4.70    3.60
   1  10   5    4.10    5.10
  -1  10  -5    3.50    4.00
   1  10   5   15.30    5.10
  -1  10  -5    3.50    2.80
   2  10  -5   40.50    6.90
  -2  10   5   33.30    8.00
  -2 -10  -5   26.00    7.00
   2 -10   5   27.80    8.30
  -2  10  -5   30.80    6.20
  -2  10  -5   17.60    6.10
  -2 -10   5   31.00    7.80
   2  10   5   21.70    8.20
   2  10   5   29.10    6.90
   2 -10  -5   31.60    8.40
  -3  10   5   95.29   13.70
   3 -10   5  108.49   17.20
   3  10  -5   94.89   12.00
  -3 -10  -5   88.59   13.30
   3  10   5   55.39   10.30
  -3  10  -5   65.59   10.80
   3 -10  -5   94.19   14.80
  -3 -10   5   74.79   12.70
  -4  10   5   47.40   11.30
   4 -10   5   15.50    8.20
  -4 -10  -5   32.00    9.80
   4  10  -5   24.10    7.00
  -4  10  -5   30.70    8.20
   4  10   5   26.20    6.90
  -4 -10   5   43.60    8.50
   4 -10  -5   43.60   11.50
  -4 -10   5    5.90    6.60
  -5  10   5   -1.10    6.00
  -5 -10  -5    0.40    5.60
   5 -10   5    4.40    7.00
   5  10  -5   -6.40    4.30
  -5 -10   5    0.50    5.80
   5 -10  -5   -2.10    6.50
  -5 -10   5    2.20    5.50
   5  10   5    5.10    5.60
  -6  10   5    1.00    7.30
   6  10  -5   -1.70    5.40
  -6 -10  -5   13.10    9.40
   6 -10   5    9.40   10.60
  -6 -10   5   -0.70    4.90
   6  10   5   -2.20    6.20
   6 -10  -5   -5.30    8.30
  -6 -10   5   -3.10    7.50
   0  11  -5  170.88   16.20
   0 -11   5  151.08   13.40
   0 -11   5  158.58   17.60
   0 -11  -5  150.88   16.00
   0  11  -5  174.58   13.60
   0  11   5  172.88   18.30
   0 -11  -5  157.88   13.60
   0  11   5  194.68   15.60
  -1  11   5  177.68   15.00
  -1 -11  -5  162.08   17.10
  -1 -11  -5  159.68   13.60
   1  11  -5  191.28   14.90
   1 -11   5  179.98   20.30
  -1  11   5  197.98   19.00
   1 -11  -5  165.08   18.60
  -1 -11   5  181.78   16.10
  -1  11  -5  180.88   14.50
   1  11   5  225.48   23.40
  -1 -11   5  167.18   14.70
   1  11   5  204.78   19.20
  -1  11  -5  196.68   19.00
  -2  11   5   68.19   11.80
   2 -11   5   70.09   13.80
  -2 -11  -5   79.09   11.70
   2  11  -5   90.89   11.20
   2  11   5   71.89   14.00
   2  11   5   68.39   10.70
   2 -11  -5   61.99   12.30
  -2 -11   5   77.79   12.40
  -2  11  -5   93.39   11.20
   3 -11   5    3.80    5.60
   3  11  -5    2.00    3.40
  -3  11   5    2.00    4.10
  -3 -11  -5   -0.30    4.10
   3  11   5    5.30    4.70
  -3 -11   5    1.60    4.50
  -3  11  -5    5.90    4.90
   3 -11  -5   19.00    8.40
   4  11  -5   55.39   10.60
  -4  11   5   70.29   14.10
  -4 -11  -5   59.09   12.00
   4 -11   5   59.69   14.30
   4 -11  -5   73.89   14.40
   4  11   5   64.49   12.20
  -4 -11   5   79.99   14.90
  -5 -11  -5   13.40    9.30
   5  11  -5   11.20    6.70
   5 -11   5    7.90    9.20
  -5  11   5   12.40    7.90
   5 -11  -5   24.00   10.20
  -5 -11   5   28.30   10.80
  -5 -11   5   23.00    7.60
   5  11   5    3.10    5.40
   6  11  -5   44.60   11.30
  -6  11   5   38.40   13.40
  -6 -11  -5   51.59   14.00
   6 -11   5   51.39   16.30
   6  11   5   44.40   11.90
  -6 -11   5   35.30   13.20
   6 -11  -5   60.39   15.90
  -6 -11   5   38.00   10.10
   0  12   5    6.30    5.50
   0  12  -5   -0.80    2.70
   0 -12   5   10.90    5.40
   0 -12  -5    7.50    4.90
   0  12   5   11.30    4.70
  -1  12   5   20.40    6.30
   1  12  -5   20.20    5.40
   1 -12   5   14.00    6.90
  -1 -12  -5   10.10    4.70
  -1  12  -5    6.30    4.00
  -1 -12   5    7.30    4.90
   1 -12  -5    7.50    5.30
   1  12   5   10.90    5.40
   1  12   5   14.10    8.10
  -2  12   5   12.70    5.50
   2  12  -5   18.70    5.40
  -2 -12  -5   19.30    6.90
   2 -12   5   20.20    8.40
  -2 -12   5    6.60    5.20
   2  12   5   30.20   10.90
   2  12   5   19.90    6.30
   2 -12  -5   17.90    7.40
   3 -12   5   95.89   17.20
   3  12  -5   74.29   11.30
  -3 -12  -5   61.79   11.90
  -3  12   5   83.09   14.20
   3 -12  -5   79.09   15.10
   3  12   5   73.89   12.00
  -3 -12   5   69.09   12.70
   3  12   5   40.30   12.40
  -4  12   5    7.10    7.10
   4  12  -5   -1.60    4.50
  -4 -12  -5   -6.70    4.60
   4 -12   5   -0.70    5.90
  -4 -12   5    2.30    6.40
   4  12   5   -0.80    4.80
   4 -12  -5   -6.80    5.70
  -5  12   5    8.00    7.90
  -5 -12  -5    6.00    7.50
   5 -12   5    6.00    9.10
   5  12  -5   -3.20    5.20
   5  12   5   -2.80    5.60
   5 -12  -5   13.60   10.00
  -5 -12   5    5.20    8.50
   0 -13  -5   -0.20    4.00
   0  13   5    3.50    4.40
   0  13   5   10.00    6.40
   0 -13   5    0.50    4.40
   0  13  -5    2.30    3.40
  -1 -13  -5   65.99   10.40
   1 -13   5   95.69   14.80
   1  13  -5   65.49   10.10
  -1  13   5  102.49   13.90
   1 -13  -5  103.69   14.00
  -1 -13   5   83.89   11.90
   1  13   5   53.39   10.20
   1  13   5   97.59   15.90
  -1  13  -5   86.79   10.90
  -2  13   5   43.00    9.60
   2 -13   5   51.79   12.60
   2  13  -5   56.09    9.40
  -2 -13  -5   58.19   10.60
   2 -13  -5   40.90   10.80
   2  13   5   51.59   13.40
   2  13   5   43.30    9.30
  -2 -13   5   42.00   10.00
  -3  13   5    2.00    5.70
  -3 -13  -5   -3.70    5.20
   3  13  -5    0.40    4.30
   3 -13   5   -3.30    6.00
   3 -13  -5    1.40    6.30
   3  13   5   -6.00    8.40
  -3 -13   5    0.60    5.70
   3  13   5   -0.90    4.40
  -4 -13  -5   21.20    9.20
  -4  13   5    3.10    6.30
   4 -13   5    2.10    6.70
   4  13  -5   19.30    7.20
   4 -13  -5   10.00    8.80
  -4 -13   5   18.80    8.80
   4  13   5   13.40    6.70
   4  13   5   15.00   11.40
  -5  13   5   -4.00    5.50
   5  13  -5   -4.30    5.80
   5 -13   5   10.20    8.90
  -5 -13  -5    3.30    6.80
  -5 -13   5    9.40    8.70
   5  13   5    0.30    9.40
   5 -13  -5  -10.50    6.20
   5  13   5   -5.60    4.10
   0  14  -5   36.40    7.30
   0  14   5   18.60    6.60
   1 -14   5   25.60    8.50
   1  14  -5   17.80    5.80
  -1  14   5   18.60    7.00
  -1 -14  -5   33.50    8.00
   1  14   5   31.60    8.10
   1  14   5   27.30   10.90
   1 -14  -5   27.50    8.50
  -2 -14  -5   -6.50    4.20
  -2  14   5   -0.60    5.10
   2  14  -5   -3.80    3.90
   2 -14   5    1.80    5.90
  -2 -14   5    0.90    5.10
   2  14   5  -12.20    6.20
   2  14   5    4.70    4.70
   2 -14  -5   -1.40    4.50
   3 -14   5   32.90   12.00
  -3 -14  -5   39.10   10.60
   3  14  -5   50.39    9.90
  -3  14   5   28.40    9.40
   3  14   5   24.90    8.40
  -3 -14   5   30.70   10.10
   3 -14  -5   13.20    8.40
   3  14   5   28.90   12.90
   4 -14   5    7.60    8.20
   4  14  -5    8.10    6.90
  -4  14   5    8.50    7.80
  -4 -14  -5   14.50    8.80
   4  14   5    8.80    6.30
   4  14   5   17.40   12.30
  -4 -14   5    6.80    8.40
   4 -14  -5   12.40    8.50
  -5 -14  -5    1.00    7.30
  -5  14   5    3.00    8.50
   5  14  -5    2.50    6.70
   5 -14   5   -8.00    8.00
   5  14   5    5.60    7.60
   5 -14  -5   -0.30    8.60
  -5 -14   5   -0.10    8.10
   5  14   5    7.70   11.80
   0  15   5   13.90    6.70
   1 -15   5   30.80    9.90
   1  15  -5   37.80    8.20
  -1  15   5   35.00    8.80
  -1 -15  -5   39.90   11.40
   1  15   5    8.70   10.30
   1 -15  -5   27.70    8.60
   1  15   5   42.90    9.50
  -2  15   5   15.20    7.00
   2 -15   5    7.20    8.10
  -2 -15  -5    7.60    6.60
   2  15   5   25.10   11.80
   2  15   5    9.30    6.00
   2 -15  -5    9.20    6.90
  -2 -15   5    6.00    8.50
  -3  15   5   56.99   13.00
   3 -15   5   44.10   13.30
  -3 -15  -5   61.19   12.70
   3  15  -5   35.90    9.50
   3 -15  -5   62.39   13.90
   3  15   5   42.20   10.00
  -3 -15   5   34.60   10.70
   3  15   5   64.09   17.10
   4 -15   5   40.40   13.60
  -4 -15  -5   24.50   10.10
  -4  15   5   19.60   10.70
   4  15  -5   16.90    7.80
   4  15   5   62.49   18.20
   4  15   5   16.60    8.70
   4 -15  -5   25.10   11.80
  -4 -15   5   48.30   13.50
   0  16   5    6.90    6.10
  -1  16   5    4.80    4.90
   1  16   5   -2.70    4.30
  -2  16   5   10.60    7.00
   2 -16   5   21.20   10.20
   2  16  -5   12.10    6.20
  -2 -16  -5   24.70    8.60
   2  16   5   27.40    8.70
   2  16   5   32.40   13.10
   2 -16  -5   23.50    8.90
   3 -16   5   78.99   17.20
   3  16  -5   43.60   10.50
  -3  16   5   52.79   12.90
  -3 -16  -5   44.40   11.50
   3  16   5   53.39   12.00
   3  16   5   43.50   16.40
  -3 -16   5   42.20   12.50
   3 -16  -5   77.19   15.40
   4 -16   5    4.50    8.40
   4  16  -5    1.90    6.00
  -4  16   5   -3.60    8.20
  -4 -16  -5    6.30    7.60
   4 -16  -5   -7.80    5.50
  -4 -16   5   -9.00    7.30
   4  16   5   -7.00   11.70
   4  16   5    6.10    8.20
   0  17   5   20.20    7.80
  -1  17   5   13.60    7.90
   1  17   5    8.30    6.10
  -2  17   5   27.00    9.90
   2  17   5   18.30    8.20
   2 -17  -5   32.70   17.20
   3 -17   5    7.10    9.20
  -3 -17  -5   27.90   10.20
  -3  17   5    5.00    7.20
   3  17   5    0.70    7.10
   3  17   5    3.40   12.40
   3 -17  -5   -0.30    7.50
   0  18   5   -2.20    6.20
  -1  18   5    3.80    6.40
   1  18   5    0.90    6.40
  -2  18   5    3.60    9.00
   2  18   5   -0.50    6.50
   0   0   6 1084.69   63.19
   0   0  -6 1055.99   62.79
   0   0   6 1062.39   61.89
  -1   0  -6 1075.49   63.69
   1   0  -6 1090.79   63.79
  -1   0   6 1056.79   63.99
   1   0   6 1115.09   64.49
  -1   0   6 1057.09   64.19
   1   0   6 1071.09   62.59
  -2   0  -6   13.80    3.70
  -2   0   6   26.80    5.40
  -2   0  -6   24.30    4.50
   2   0  -6   26.10    4.80
   2   0   6   20.20    4.10
  -2   0  -6   25.90    4.20
  -2   0   6   17.60    4.70
   2   0   6   26.30    5.60
   3   0   6  355.76   25.50
   3   0  -6  349.47   24.10
  -3   0  -6  312.27   23.50
  -3   0   6  347.27   25.60
  -3   0   6  357.16   25.10
   3   0   6  361.36   25.40
  -3   0  -6  343.47   23.90
  -3   0  -6  323.57   23.40
  -4   0   6    2.90    3.90
   4   0  -6    0.10    3.10
  -4   0  -6   -2.00    2.80
  -4   0  -6   -0.70    2.90
  -4   0  -6    2.20    3.50
  -4   0   6   -4.50    2.70
   4   0   6    0.30    3.50
  -5   0  -6   98.49   13.30
  -5   0   6   97.49   14.20
   5   0  -6   83.29   12.40
  -5   0  -6   82.29   12.10
   5   0   6   98.69   14.80
  -5   0  -6   76.79   11.90
  -5   0   6  103.59   15.60
  -6   0   6    2.00    5.30
   6   0   6    7.80    6.10
  -6   0  -6   -0.60    4.90
  -6   0  -6   -6.80    3.90
  -6   0   6    8.60    6.90
   6   0   6   -1.90    4.80
   6   0  -6    2.50    5.60
  -7   0   6   10.60    7.40
  -7   0   6   -1.30    6.80
   7   0   6    4.30    7.10
  -7   0  -6   -3.30    6.10
   0  -1   6  117.59    7.60
   0   1   6  103.09    9.10
   0  -1  -6  108.19    8.70
   0   1   6  129.69    8.30
   0   1  -6  108.09    8.60
   0   1  -6  116.29    7.40
   0  -1   6  117.09    8.90
   1  -1   6  791.82   46.00
  -1  -1  -6  820.02   47.40
  -1   1   6  781.92   47.90
  -1   1   6  786.72   47.80
   1   1  -6  806.52   47.20
   1  -1   6  766.22   47.50
  -1  -1  -6  811.02   47.30
  -1   1  -6  771.82   47.60
   1   1   6  794.42   46.70
  -1  -1   6  751.72   47.90
  -1  -1   6  790.72   47.60
   1   1   6  789.42   48.60
  -1   1  -6  793.92   45.90
   1  -1  -6  804.52   47.80
  -2   1   6 1220.18   73.99
   2  -1   6 1280.87   74.09
   2   1  -6 1185.78   72.99
  -2  -1  -6 1261.47   73.19
  -2  -1  -6 1232.58   72.79
  -2   1   6 1250.27   74.59
  -2  -1  -6 1241.68   73.49
  -2  -1   6 1255.67   74.59
  -2  -1   6 1226.28   74.49
  -2   1  -6 1240.48   72.69
   2  -1  -6 1220.38   73.99
   2   1   6 1180.18   72.99
  -2   1  -6 1242.48   72.69
  -2   1  -6 1196.58   73.59
   2   1   6 1242.28   75.19
   3  -1   6  167.28   17.30
   3  -1   6  185.58   15.60
  -3  -1  -6  172.98   14.70
  -3   1   6  191.28   16.30
  -3   1   6  159.98   14.80
   3   1  -6  177.88   14.10
  -3  -1  -6  223.68   14.80
  -3  -1  -6  185.38   14.60
  -3   1  -6  187.88   15.00
  -3   1  -6  164.88   14.20
  -3  -1   6  175.38   15.50
  -3   1  -6  178.38   14.00
   3  -1  -6  173.18   15.00
  -3  -1   6  183.68   18.50
   3   1   6  180.08   14.80
  -4  -1  -6   23.50    5.80
   4   1  -6   32.00    6.60
  -4  -1  -6   40.20    7.10
  -4  -1  -6   21.30    5.90
  -4   1   6   18.30    5.90
  -4   1   6   29.60    8.10
   4  -1   6   17.30    6.40
   4   1   6   28.90    7.00
  -4  -1   6   32.00    7.80
  -4   1  -6   26.10    6.00
   4   1   6   27.30    7.00
  -4   1  -6   29.10    7.00
  -4  -1   6   33.10    8.30
   4  -1  -6   38.50    8.00
  -4   1  -6   22.70    6.40
  -5   1   6   94.59   13.50
  -5   1   6   70.99   13.70
  -5  -1  -6   67.99   11.30
   5  -1   6   79.99   13.70
  -5  -1  -6   51.79   10.20
   5   1  -6   68.59   10.60
  -5   1  -6   73.09   11.50
   5   1   6   60.79   11.40
  -5   1  -6   68.69   10.70
   5  -1  -6   77.59   12.10
   5   1   6   96.99   13.40
  -5  -1   6   73.39   13.10
  -5  -1   6   86.49   14.80
  -5   1  -6   99.09   13.30
  -6  -1  -6   54.89   11.60
   6  -1   6   36.40   10.40
  -6  -1  -6   74.89   12.70
  -6   1   6   50.69   12.90
  -6   1   6   63.99   12.70
  -6   1  -6   56.49   10.60
  -6   1  -6   47.20   10.50
   6   1   6   77.89   13.90
   6  -1  -6   56.19   11.30
  -6  -1   6   55.89   13.10
  -6  -1   6   31.80   10.20
  -7   1   6    3.50    6.80
  -7  -1  -6   28.20    9.60
   7  -1   6   11.40    8.10
  -7   1   6   15.90    8.50
  -7  -1  -6    6.50    7.10
  -7  -1   6    5.60    8.00
   7   1   6   11.90    8.60
  -7  -1   6   13.30    8.00
  -7   1  -6    3.20    6.70
   0   2  -6  455.25   28.80
   0   2   6  480.05   29.60
   0   2  -6  464.05   27.10
   0   2   6  468.85   28.40
   0  -2  -6  453.45   28.70
   0  -2   6  471.35   27.20
   0  -2   6  464.75   28.80
  -1   2   6  934.21   57.59
   1  -2   6  948.51   55.69
   1  -2   6  939.21   55.59
   1  -2   6  949.01   56.89
  -1  -2  -6  969.50   56.99
  -1   2   6  957.10   57.59
  -1  -2  -6  946.61   57.39
   1   2  -6  968.00   56.89
  -1   2  -6  963.40   55.49
  -1  -2   6 1003.20   58.19
   1   2   6  998.90   56.89
  -1  -2   6  960.80   57.29
  -1   2  -6  970.10   57.79
   1  -2  -6  957.30   57.99
   1   2   6  990.30   58.99
   2   2  -6  457.75   29.10
   2  -2   6  469.35   29.90
  -2   2   6  480.25   30.40
  -2   2   6  460.05   31.10
  -2  -2  -6  466.55   29.40
  -2  -2  -6  475.55   30.40
  -2  -2   6  463.35   31.10
  -2   2  -6  454.25   28.60
  -2   2  -6  481.75   30.70
   2  -2  -6  428.06   30.60
  -2   2  -6  482.05   29.20
   2   2   6  495.45   29.90
   2   2   6  453.75   32.00
  -2  -2   6  443.86   30.70
   3  -2   6   98.79   11.70
  -3   2   6  111.49   12.10
   3   2  -6  132.89   10.10
  -3   2   6  123.89   14.30
  -3  -2  -6  114.19   12.00
  -3  -2  -6  120.39   12.80
  -3  -2  -6  119.09   11.30
   3  -2   6  113.09   14.00
   3   2   6  112.19   12.20
  -3   2  -6   63.59    9.90
  -3   2  -6  127.79   13.10
  -3  -2   6  113.49   13.30
  -3   2  -6  109.09    9.50
  -3  -2   6  113.29   13.50
   3  -2  -6  107.89   12.60
  -4  -2  -6   50.39    7.80
  -4  -2  -6   66.69   10.40
   4   2  -6   46.60    7.60
  -4  -2  -6   55.19    9.10
  -4   2   6   62.09   10.30
   4  -2   6   61.59   10.90
  -4   2   6   61.49   10.80
   4  -2   6   54.49    9.60
   4   2   6   66.49   10.00
  -4   2  -6   43.70    8.80
  -4   2  -6   46.40    7.50
   4   2   6   72.89   10.50
  -4  -2   6   48.80    9.90
  -4   2  -6   56.69    9.40
  -4  -2   6   44.50    9.30
   4  -2  -6   64.39   10.20
  -5   2   6  135.59   17.00
  -5  -2  -6  143.49   16.90
  -5   2   6  152.18   19.60
  -5  -2  -6  164.88   17.90
  -5  -2  -6  140.29   15.40
   5   2  -6  144.99   15.30
   5  -2   6  139.49   18.60
  -5  -2   6  167.48   20.10
  -5   2  -6  140.59   15.00
   5   2   6  122.39   16.00
  -5  -2   6  135.79   18.50
   5   2   6  112.89   15.90
   5  -2  -6  133.89   17.10
  -5   2  -6  140.59   17.00
  -5   2  -6  127.09   16.00
  -6  -2  -6   44.90   10.40
  -6  -2  -6   63.99   11.80
  -6   2   6   46.60   12.60
   6  -2   6   40.10   11.00
  -6   2   6   43.40   10.70
  -6   2  -6   35.70    9.40
  -6  -2   6   47.00   11.70
  -6  -2   6   53.39   12.80
   6   2   6   45.00   11.30
   6  -2  -6   24.20    8.70
  -7  -2  -6   10.60    8.00
   7  -2   6    0.30    6.50
  -7   2   6    1.40    6.40
  -7  -2  -6    0.80    7.10
   7   2   6   10.00    8.40
  -7  -2   6    9.50    8.30
  -7  -2   6    7.00    7.80
   7  -2  -6    6.20    7.00
  -7   2  -6   -5.50    5.40
   0   3   6  664.73   39.50
   0   3  -6  666.03   39.70
   0  -3   6  658.33   37.70
   0  -3   6  659.43   39.60
   0   3   6  621.74   40.30
   0   3  -6  666.83   37.80
   0   3  -6  662.53   38.00
   0  -3  -6  613.74   39.60
   1  -3   6  119.99    7.50
   1  -3   6  124.89    8.70
  -1   3   6  129.89    9.80
   1   3  -6  106.19    8.70
  -1  -3  -6  120.09    9.60
  -1   3   6  127.39   10.00
   1   3   6  121.09   12.30
   1   3   6  121.09    9.20
  -1  -3   6  115.79    9.20
  -1   3  -6  112.49    7.70
   1  -3  -6  115.19   10.10
  -1  -3   6  114.39   10.00
  -1   3  -6  120.39   10.10
  -2   3   6  745.83   49.20
  -2   3   6  797.02   48.20
   2  -3   6  816.32   47.30
  -2  -3  -6  792.62   47.60
  -2  -3  -6  796.22   47.10
  -2  -3  -6  796.12   48.90
   2   3  -6  749.62   46.80
   2   3   6  765.92   50.59
   2   3   6  791.92   48.20
  -2   3  -6  766.92   49.00
  -2  -3   6  790.42   49.70
  -2   3  -6  791.42   47.40
  -2  -3   6  748.33   48.70
   2  -3  -6  807.22   49.50
  -3  -3  -6   95.19   10.80
   3  -3   6  118.29   15.30
   3  -3   6   95.99   10.50
  -3   3   6   96.09   12.70
  -3  -3  -6  115.09   12.70
   3   3  -6   87.29    9.10
  -3  -3  -6   91.69    9.50
  -3   3   6  101.39   11.50
  -3  -3   6  117.19   13.20
   3   3   6   90.19   10.70
   3  -3  -6  118.09   13.20
  -3   3  -6   93.79   11.60
  -3   3  -6  109.79    8.60
  -3   3  -6   76.39    9.90
  -3  -3   6   89.09   12.10
  -4   3   6    1.20    3.90
  -4  -3  -6    7.10    4.00
   4  -3   6    1.20    4.20
  -4   3   6   -3.60    2.70
   4  -3   6    2.00    4.10
  -4  -3  -6   -0.80    3.00
   4   3  -6    1.60    2.60
  -4  -3  -6   -0.60    2.60
   4   3   6    4.00    4.10
  -4   3  -6    3.90    3.90
  -4   3  -6    6.20    3.40
  -4  -3   6    1.50    3.60
  -4   3  -6    8.90    4.60
  -4  -3   6   -5.10    3.50
   4  -3  -6    6.30    5.00
   4   3   6    1.20    3.30
  -5   3   6  102.79   13.90
   5  -3   6  115.09   17.30
  -5   3   6   64.29   14.20
   5  -3   6   93.39   13.60
  -5  -3  -6   86.39   13.20
  -5  -3  -6  107.29   15.10
  -5  -3  -6   87.09   11.40
  -5  -3   6   88.79   14.80
   5  -3  -6   95.09   14.50
  -5  -3   6  121.99   17.30
   5   3   6   99.79   14.20
   5   3   6   83.59   13.80
  -5   3  -6   71.39   12.30
  -5   3  -6   88.19   13.20
  -5   3  -6   95.89   11.60
  -6  -3  -6   18.20    7.10
  -6   3   6   25.20    8.50
  -6   3   6   32.40    9.90
  -6  -3  -6   18.00    7.30
   6  -3   6   13.10    7.40
  -6   3  -6   30.90    9.60
  -6  -3   6   21.60    8.40
   6   3   6   33.50    9.50
  -6  -3   6   17.60    8.60
   6  -3  -6   17.40    7.30
  -7   3   6   33.60   12.40
  -7  -3  -6   46.60   11.70
  -7  -3  -6   38.80   11.60
   7  -3   6   28.20   11.70
  -7   3  -6   57.49   14.00
   7   3   6   44.80   12.10
  -7  -3   6   43.10   12.70
  -7  -3   6   49.60   13.20
   7  -3  -6   56.39   12.80
   0  -4  -6   44.10    5.60
   0   4  -6   50.69    4.70
   0   4  -6   39.50    3.40
   0  -4   6   39.20    5.20
   0   4   6   40.70    5.30
   0   4  -6   44.70    5.60
   0   4   6   42.10    6.50
  -1  -4  -6  138.19   11.40
   1   4  -6  133.39   10.40
   1   4  -6  144.29   10.30
   1  -4   6  141.49    8.90
  -1   4   6  143.29   11.40
  -1   4   6  156.08   11.30
   1  -4   6  140.69    9.80
  -1  -4  -6  136.39   10.10
  -1   4  -6  159.58   11.90
   1  -4  -6  142.19   11.90
  -1   4  -6  134.79    9.20
  -1  -4   6  138.99   10.40
   1   4   6  153.68   13.30
  -1  -4   6  157.28   12.10
   1   4   6  134.99   10.80
  -2  -4  -6   11.60    2.70
   2  -4   6   13.90    2.80
   2  -4   6   13.30    5.20
   2   4  -6   13.80    2.90
  -2  -4  -6   20.90    5.00
  -2   4   6    7.20    3.60
  -2   4  -6   10.00    3.20
  -2  -4   6   13.50    3.80
  -2   4  -6   13.70    4.50
  -2  -4   6    9.90    4.10
   2  -4  -6    9.50    4.10
   2   4   6   12.80    3.70
   2   4   6   10.80    5.00
   3  -4   6   19.00    6.70
  -3  -4  -6   33.40    6.10
  -3   4   6   20.50    6.50
  -3  -4  -6   32.20    5.00
   3   4  -6   32.80    4.70
   3  -4   6   36.10    5.70
  -3  -4  -6   24.30    5.90
  -3   4  -6   31.90    4.30
   3  -4  -6   19.60    5.90
   3   4   6   39.40    6.80
  -3  -4   6   28.10    6.40
  -3  -4   6   28.60    6.70
  -3   4  -6   36.60    7.50
  -3   4  -6   32.30    6.00
   4   4  -6   39.30    5.80
   4  -4   6   39.20    9.50
  -4  -4  -6   33.90    7.30
  -4   4   6   15.00    5.20
  -4  -4  -6   37.60    8.20
  -4   4   6   41.50    9.30
  -4  -4  -6   46.00    6.70
   4  -4   6   38.80    7.10
   4   4   6   35.30    6.50
  -4   4  -6   39.00    7.90
   4   4   6   52.09    9.10
  -4  -4   6   29.80    8.50
  -4  -4   6   49.00    9.70
   4  -4  -6   40.60    8.90
  -4   4  -6   44.30    6.20
  -4   4  -6   50.29    9.60
   5  -4   6   96.49   16.50
  -5  -4  -6  108.09   14.90
  -5   4   6   87.39   13.40
  -5  -4  -6  107.89   15.80
  -5   4   6  129.89   18.30
  -5   4  -6  112.49   14.90
   5  -4  -6  119.29   16.60
  -5   4  -6  104.39   15.30
   5   4   6  108.49   15.20
  -5  -4   6  104.79   15.80
  -5  -4   6  111.49   16.70
  -6  -4  -6    4.00    5.10
  -6   4   6   13.40    8.70
   6  -4   6   11.20    7.40
  -6  -4  -6    5.60    5.10
  -6  -4   6   -0.30    5.20
  -6   4  -6   11.80    6.50
   6  -4  -6    2.40    5.80
  -6  -4   6    5.30    6.00
   6   4   6   15.90    6.90
  -7  -4  -6   26.00    9.30
  -7   4   6   13.90   10.80
   7  -4   6   19.30   10.50
  -7  -4  -6    5.10    6.90
  -7  -4   6    2.10    8.60
   7   4   6    7.60    7.70
  -7   4  -6    9.90    7.50
  -7  -4   6    9.20    9.00
   7  -4  -6   18.40    9.70
   0  -5   6    2.30    2.00
   0   5   6    0.10    1.90
   0  -5  -6    4.70    2.60
   0   5  -6    0.90    2.10
   0   5   6   -0.70    2.60
   0   5  -6    3.00    1.30
  -1  -5  -6  140.49   10.20
  -1   5   6  135.79   11.40
  -1   5   6  144.79   11.10
   1  -5   6  141.19    9.70
   1   5  -6  151.08   10.60
  -1  -5  -6  128.89   11.30
   1   5  -6  135.89   10.20
  -1  -5   6  139.99   11.90
   1   5   6  148.79   15.10
   1  -5  -6  135.79   12.00
  -1  -5   6  137.39   10.20
  -1   5  -6  131.29   11.70
  -1   5  -6  131.99    9.30
   1   5   6  145.79   11.30
   2   5  -6   76.69    6.30
  -2  -5  -6   77.19   10.10
   2  -5   6   72.29   11.00
  -2   5   6   74.49    8.40
   2   5  -6   70.59    9.20
  -2  -5  -6   71.89    6.30
  -2   5   6   76.29    9.70
   2  -5   6   78.09    5.80
  -2  -5   6   87.69    9.60
  -2   5  -6   65.89    9.50
   2   5   6   65.79    8.50
   2   5   6   67.39   11.50
  -2  -5   6   92.19   11.30
  -2   5  -6   71.09    7.80
   2  -5  -6   82.69   10.90
  -3   5   6   99.09   11.00
  -3  -5  -6  109.39   11.80
   3   5  -6   98.69    7.80
  -3  -5  -6   88.49   12.10
   3  -5   6   85.89    8.00
  -3  -5  -6  101.39    8.30
  -3   5   6   84.59   12.60
   3  -5   6  105.79   14.40
   3   5   6   95.79   11.50
  -3  -5   6   90.99   12.90
  -3   5  -6   75.49   11.70
   3  -5  -6  115.59   14.30
  -3  -5   6  112.39   12.60
  -3   5  -6  104.69   11.50
  -4  -5  -6   13.60    5.90
  -4   5   6   12.10    6.00
  -4  -5  -6   27.10    6.70
  -4   5   6   31.30    6.70
   4  -5   6   30.40    9.40
  -4  -5  -6   20.80    6.40
  -4  -5   6   22.20    7.10
  -4   5  -6   21.70    7.00
  -4   5  -6    1.80    3.30
  -4  -5   6   21.00    7.20
   4   5   6   22.10    6.30
   4  -5  -6   19.00    7.00
  -5   5   6   31.60    7.80
   5  -5   6   38.40   11.00
  -5  -5  -6   30.20    7.70
  -5  -5  -6   19.90    7.10
  -5   5   6   37.80    9.90
   5   5   6   24.40    7.70
   5  -5  -6   28.10    9.10
  -5  -5   6   31.20    8.90
  -5   5  -6   28.20    7.60
  -5  -5   6   23.00    8.40
  -6  -5  -6   42.90   10.90
  -6  -5  -6   48.00   10.60
   6  -5   6   67.69   14.80
  -6   5   6   51.29   13.10
  -6  -5   6   61.99   12.80
  -6   5  -6   62.39   12.20
   6  -5  -6   54.49   12.30
   6   5   6   47.50   11.10
  -6  -5   6   58.59   13.40
   7  -5   6   14.40   10.00
  -7  -5  -6    1.00    7.50
   7   5  -6    2.40    6.90
  -7  -5  -6   23.00    8.70
  -7   5   6   19.40   10.20
   7  -5  -6   17.10    9.60
  -7  -5   6   12.50    9.90
  -7  -5   6    4.80    7.00
   7   5   6   18.80    9.20
   0   6  -6  332.67   20.70
   0  -6   6  332.87   22.20
   0   6   6  326.77   23.40
   0   6  -6  345.37   22.60
   0  -6  -6  354.46   22.80
   0   6   6  318.27   22.50
  -1  -6  -6   99.59   10.90
   1   6  -6  128.39    8.90
  -1  -6  -6  106.29    8.60
  -1   6   6  137.99   10.70
   1  -6   6  102.69    8.00
   1   6  -6  104.49    8.80
   1  -6  -6   93.39   11.30
  -1   6  -6  108.49   11.60
  -1  -6   6   99.19    8.40
  -1  -6   6  119.99   12.40
   1   6   6   86.09   12.00
  -1   6  -6  113.49    8.10
   1   6   6  118.39   10.00
  -2   6   6   86.89   11.10
   2  -6   6   81.49   12.70
  -2  -6  -6   81.49   10.70
   2   6  -6   89.19   10.40
   2  -6   6   85.49    6.00
   2  -6   6   88.99    6.00
  -2   6   6  102.09    9.90
  -2  -6  -6   86.29    7.10
   2   6  -6   94.99    7.10
  -2  -6   6   77.19    9.50
   2   6   6   88.59   10.20
  -2   6  -6  105.49    8.50
  -2  -6   6   88.59   11.30
   2  -6  -6   97.09   12.30
  -2   6  -6   78.99   11.00
   2   6   6   81.49   12.50
  -3  -6  -6   22.70    6.30
  -3   6   6   11.20    5.10
   3   6  -6   22.40    5.80
  -3   6   6   26.40    5.40
   3  -6   6   25.70    4.80
   3   6  -6   23.40    3.40
   3  -6   6   17.40    7.50
  -3  -6  -6   17.50    3.40
  -3   6  -6   23.60    6.60
   3   6   6   11.70    4.60
   3  -6  -6   30.00    7.20
  -3  -6   6   27.40    7.40
  -3  -6   6   13.60    4.60
  -3   6  -6   15.60    4.60
  -4   6   6   30.50    8.50
  -4   6   6   24.00    5.80
   4  -6   6   26.70    9.10
   4   6  -6   23.90    7.20
  -4  -6  -6   24.60    7.60
  -4  -6  -6   28.20    6.60
  -4   6  -6   27.00    6.70
  -4  -6   6   29.10    8.40
   4  -6  -6   20.90    7.90
   4   6   6   15.80    6.20
  -4  -6   6   23.70    7.20
  -4   6  -6   24.80    7.90
  -5   6   6    1.90    5.70
   5   6  -6    0.60    5.10
   5  -6   6    9.50    7.90
  -5  -6  -6    7.90    5.30
  -5  -6  -6    0.20    4.90
  -5  -6   6   12.20    6.60
  -5   6  -6    9.90    6.20
  -5  -6   6   -2.20    5.20
   5  -6  -6    5.30    6.10
   5   6   6   11.70    6.10
  -6  -6  -6   43.70   10.10
   6  -6   6   22.20   10.30
  -6   6   6   55.09   13.90
   6   6  -6   45.20   11.70
  -6  -6  -6   41.50   10.80
   6   6   6   27.10    9.20
   6  -6  -6   25.70    9.80
  -6  -6   6   56.79   13.50
  -6   6  -6   30.10    9.30
  -6  -6   6   28.30    9.50
  -7   6   6   18.40   10.60
   7  -6   6   13.30    9.70
  -7  -6  -6   31.00   12.20
   7   6  -6    7.70    8.10
  -7  -6  -6   19.30    8.10
  -7  -6   6   18.70    9.20
   7  -6  -6    2.20    8.10
   7   6   6   29.70   10.80
  -7  -6   6   17.00    9.40
   0  -7   6  356.36   23.60
   0   7   6  353.56   24.10
   0   7  -6  357.96   23.90
   0  -7  -6  357.16   24.10
   0   7   6  360.36   25.20
   0   7  -6  342.27   22.10
  -1   7   6  233.18   16.10
   1   7  -6  200.08   14.70
  -1  -7  -6  253.67   17.00
   1  -7   6  181.08   19.30
   1  -7   6  204.18   14.00
  -1   7   6  216.78   16.70
  -1  -7  -6  209.88   14.70
   1   7  -6  215.18   15.10
   1   7   6  223.48   16.40
  -1  -7   6  215.18   17.00
  -1   7  -6  203.98   14.30
  -1   7  -6  204.78   16.70
   1   7   6  197.88   18.10
   1  -7  -6  239.68   17.80
  -2  -7  -6   18.00    5.40
   2  -7   6   24.20    7.30
   2   7  -6   21.50    5.20
  -2   7   6   12.30    3.70
  -2  -7  -6   21.20    3.30
  -2   7   6   14.40    4.80
   2   7  -6   14.60    2.90
   2   7   6    8.70    3.80
  -2   7  -6   17.80    4.10
  -2  -7   6   19.80    5.60
   2  -7  -6   20.90    6.30
   2   7   6   10.40    5.20
  -2  -7   6   18.20    4.60
  -2   7  -6   28.90    6.30
  -3   7   6   35.60    8.30
   3  -7   6   37.10    9.10
   3   7  -6   57.59    9.20
  -3   7   6   51.89    7.10
  -3  -7  -6   44.10    8.70
   3   7   6   31.60    6.70
  -3   7  -6   26.30    6.40
  -3  -7   6   28.40    6.80
  -3  -7   6   40.70    9.50
   3  -7  -6   40.70    9.50
  -3   7  -6   43.70    8.80
  -4  -7  -6   15.60    6.50
   4  -7   6   11.20    7.00
   4   7  -6    8.60    5.20
  -4   7   6   17.70    7.10
  -4   7  -6   16.90    6.80
  -4  -7   6   16.80    7.20
  -4  -7   6   16.00    6.00
   4   7   6    9.50    5.60
   4  -7  -6   21.60    7.70
  -4   7  -6   25.00    6.90
  -5  -7  -6   64.89   12.10
   5  -7   6   74.39   15.20
   5   7  -6   67.39   12.50
  -5  -7  -6   70.09   11.60
  -5   7   6  112.09   16.70
  -5  -7   6   70.09   12.40
   5  -7  -6   79.29   14.60
  -5  -7   6   56.99   12.40
   5   7   6   66.89   11.80
  -5   7  -6   19.80    7.50
  -6   7   6   50.19   13.10
   6  -7   6   47.70   14.10
  -6  -7  -6   37.50   11.20
   6   7  -6   72.79   14.40
  -6  -7  -6   42.10   10.40
  -6  -7   6   55.19   14.10
   6   7   6   45.50   11.60
  -6  -7   6   44.80   11.30
   6  -7  -6   40.50   12.50
  -7  -7  -6   30.40   10.40
   7   7  -6   71.49   15.10
   7  -7   6   33.50   13.60
  -7   7   6   24.40   12.70
  -7  -7  -6   11.60    9.80
  -7  -7   6   53.49   15.10
  -7  -7   6   49.50   15.10
   7   7   6   31.70   11.90
   7  -7  -6   25.10   11.50
   0   8  -6   50.49    5.80
   0  -8  -6   38.10    6.50
   0   8   6   54.39    8.70
   0   8  -6   53.59    7.20
   0   8   6   39.80    6.70
   0  -8   6   30.30    5.60
  -1  -8  -6  108.09    8.80
  -1   8   6   93.49   10.60
  -1  -8  -6  118.29   12.40
   1  -8   6   91.99    7.70
  -1   8   6   94.89   11.30
   1  -8   6  109.79   14.00
   1   8  -6  100.69    8.80
   1   8  -6  101.59    9.80
  -1   8  -6   88.89   11.20
  -1  -8   6  107.59   12.30
   1  -8  -6  107.49   12.60
  -1   8  -6  100.19    8.30
   1   8   6  109.59   14.50
   1   8   6  110.39   11.80
  -2   8   6   38.20    7.70
  -2   8   6   40.30    6.00
   2  -8   6   48.00   10.60
  -2  -8  -6   38.30    7.60
   2   8  -6   33.90    4.50
   2   8  -6   41.40    6.70
  -2  -8  -6   41.40    4.80
  -2  -8   6   25.10    6.60
   2  -8  -6   41.80    8.70
   2   8   6   60.19   11.60
  -2   8  -6   45.20    6.50
   2   8   6   39.80    7.00
  -2   8  -6   47.90    8.90
  -2  -8   6   29.90    5.60
  -3   8   6   -3.60    2.20
   3  -8   6    2.50    5.30
  -3  -8  -6    5.50    4.60
   3   8  -6    0.10    3.20
  -3   8   6   -2.10    3.40
  -3  -8   6   -0.90    3.20
  -3   8  -6   -4.60    3.80
   3   8   6   -2.50    2.60
  -3  -8   6    1.00    3.60
   3  -8  -6   -2.00    4.50
  -3   8  -6    6.00    4.00
   4   8  -6    7.80    5.20
  -4  -8  -6    4.80    6.00
  -4   8   6   14.70    6.80
   4  -8   6    8.20    7.70
  -4  -8   6   21.40    8.50
  -4  -8   6   26.20    7.40
  -4   8  -6    2.70    4.70
  -4   8  -6    4.20    5.40
   4   8   6   10.40    5.40
   4  -8  -6   11.60    6.60
   5  -8   6   26.80   10.70
  -5  -8  -6   32.50   10.20
  -5   8   6   37.90   10.70
   5   8  -6   28.80    8.50
   5  -8  -6   17.90    9.10
   5   8   6   36.00    9.10
  -5  -8   6   43.90    9.60
  -5   8  -6   10.90    6.60
  -5  -8   6   41.30   10.70
  -6  -8  -6   30.50    8.30
  -6   8   6   37.50   12.70
   6  -8   6   16.00    9.60
  -6  -8  -6   26.30   10.10
   6   8  -6   20.40    9.00
  -6  -8   6   16.60    7.80
   6   8   6   26.30    9.00
   6  -8  -6   29.50   11.00
  -6  -8   6    6.60    8.10
   0  -9   6  338.97   23.10
   0   9   6  362.36   25.50
   0   9  -6  304.17   21.70
   0   9  -6  361.96   24.00
   0   9   6  323.87   23.80
  -1  -9  -6  121.59   10.00
  -1   9   6  132.19   13.80
  -1  -9  -6  123.89   13.10
  -1   9   6  140.69   13.20
   1   9  -6  120.99   10.30
   1  -9   6  111.19    8.80
   1  -9   6  136.49   16.20
   1   9  -6  122.59   10.20
  -1  -9   6  120.39   13.50
  -1   9  -6  106.79   12.90
  -1  -9   6  131.29   12.80
   1   9   6   92.29   11.80
   1   9   6  117.79   15.10
  -1   9  -6  114.19    9.80
   1  -9  -6  143.79   15.40
  -2   9   6   96.49   12.80
  -2  -9  -6   93.89   12.20
  -2   9   6  101.39   10.20
   2   9  -6   77.99   10.10
   2  -9   6   96.99   15.10
  -2  -9   6  121.59   14.90
   2  -9  -6   86.49   13.40
   2   9   6   98.49   11.90
  -2   9  -6   93.29   12.70
  -2   9  -6   81.89    9.90
   2   9   6   75.89   13.60
  -3  -9  -6  207.48   21.50
   3  -9   6  154.68   21.40
   3   9  -6  198.98   17.00
  -3   9   6  191.78   20.70
  -3   9  -6  209.78   16.70
  -3  -9   6  204.38   16.70
   3  -9  -6  169.38   20.90
  -3   9  -6  198.18   21.20
  -3  -9   6  196.88   21.90
   3   9   6  165.68   18.20
   4   9  -6   24.60    7.50
  -4  -9  -6   50.69   11.00
  -4   9   6   57.59   11.70
   4  -9   6   23.10    9.20
   4   9   6   44.70    9.00
  -4  -9   6   40.40    9.00
   4  -9  -6   46.70   11.00
  -4   9  -6   30.20    7.80
  -4  -9   6   38.20   10.80
  -5  -9  -6    5.00    6.70
   5   9  -6   14.90    6.80
  -5   9   6   11.50    7.50
   5  -9   6    4.00    7.30
  -5  -9   6    7.00    6.40
   5   9   6   13.50    6.30
   5  -9  -6    4.50    6.50
  -5  -9   6   19.90    7.40
   6  -9   6   30.60   12.60
  -6   9   6   37.70   12.30
   6   9  -6   24.90    9.70
  -6  -9  -6   38.40   11.80
  -6  -9   6   30.20   11.50
   6  -9  -6   28.20   11.60
   6   9   6   14.90    8.10
   0  10   6   24.60    6.30
   0 -10   6   36.50    7.30
   0 -10  -6   33.00    6.40
   0 -10   6   36.50    6.30
   0  10   6   14.60    5.50
   0  10  -6   35.10    5.50
   0  10  -6   33.20    6.60
  -1 -10  -6   22.40    4.60
   1  10  -6   19.60    4.70
   1 -10   6   11.60    5.80
   1  10  -6   20.30    4.50
  -1  10   6   15.20    5.20
  -1  10   6   22.90    5.50
  -1 -10  -6   26.20    5.90
  -1  10  -6   14.30    5.50
   1  10   6   33.50    8.70
   1 -10  -6   18.00    6.20
  -1 -10   6   12.20    5.10
   1  10   6   24.90    5.90
  -1 -10   6    9.40    4.30
  -1  10  -6   20.60    4.50
  -2  10   6  103.39   13.90
  -2  10   6  111.39   11.10
   2 -10   6  101.69   15.80
  -2 -10  -6   96.79   13.30
   2  10  -6  108.39   12.20
   2  10   6  125.99   18.20
   2  10   6  103.99   13.00
  -2 -10   6   98.99   13.70
  -2  10  -6   98.99   11.30
   2 -10  -6   98.29   14.50
  -2  10  -6  102.49   13.70
   3  10  -6   54.99    9.50
  -3  10   6   69.09   11.90
   3 -10   6   56.19   12.90
  -3 -10  -6   67.19   11.90
  -3 -10   6   69.59    9.90
   3 -10  -6   71.09   13.30
   3  10   6   46.70    9.20
  -3  10  -6   63.99   11.90
   3  10   6   73.29   14.40
  -3 -10   6   74.89   12.50
  -3  10  -6   58.29    9.60
   4  10  -6   25.90    7.50
   4 -10   6   24.50   10.30
  -4  10   6   35.70    9.70
  -4 -10  -6   15.50    8.20
  -4 -10   6   22.50    6.90
  -4 -10   6   27.90    9.40
   4  10   6   19.30    6.90
   4 -10  -6   16.80    8.00
  -5 -10  -6   39.20   11.30
  -5  10   6   41.60   11.50
   5 -10   6   21.10   10.30
   5  10  -6   13.90    7.40
  -5 -10   6   33.30   11.50
  -5 -10   6   32.30    8.80
   5  10   6   31.10    9.10
   5 -10  -6    9.70    8.50
  -6  10   6   11.50    9.40
  -6 -10  -6    8.40    9.10
   6  10  -6    2.40    6.50
   6 -10   6    5.90    9.50
   6  10   6   -1.30    5.70
  -6 -10   6    2.80    6.40
   6 -10  -6    3.60    8.20
  -6 -10   6   19.10    9.60
   0  11  -6    3.80    4.10
   0 -11   6   -1.10    3.90
   0  11   6    2.00    3.10
   0  11   6    2.60    4.10
   0 -11   6    3.60    3.60
   0  11  -6    4.40    3.10
   0 -11  -6    3.70    3.60
  -1  11   6   47.00    8.00
   1 -11   6   37.20    9.20
  -1 -11  -6   51.19    7.30
  -1 -11  -6   40.40    7.60
   1  11  -6   31.70    6.40
  -1  11   6   35.40    7.90
   1  11  -6   59.49    7.90
   1  11   6   51.19    8.70
  -1  11  -6   50.49    7.20
  -1  11  -6   53.59    9.20
  -1 -11   6   47.80    8.80
   1  11   6   51.99   11.00
   1 -11  -6   55.99   10.00
  -1 -11   6   46.60    7.90
   2  11  -6  155.68   15.10
   2 -11   6  136.19   19.00
  -2  11   6  153.08   17.70
  -2 -11  -6  129.69   15.80
  -2 -11   6  154.78   17.80
  -2  11  -6  153.48   15.10
  -2  11  -6  129.49   16.50
   2  11   6  128.19   15.90
   2  11   6  161.98   20.50
   2 -11  -6  135.99   17.90
   3 -11   6   -4.30    4.70
  -3 -11  -6    0.80    5.10
   3  11  -6   -3.20    3.40
  -3  11   6   -2.10    3.50
   3  11   6    8.10    7.50
  -3 -11   6   -1.90    4.00
   3  11   6    5.00    4.40
   3 -11  -6    4.30    5.00
   4 -11   6    2.30    7.20
  -4  11   6   20.20    8.40
  -4 -11  -6    7.30    6.10
   4  11  -6   17.00    6.80
  -4 -11   6   -5.80    5.60
  -4 -11   6   -2.10    4.00
   4 -11  -6   11.40    6.80
   4  11   6   10.40    8.20
   4  11   6    7.90    5.60
  -5 -11  -6    0.80    6.00
   5 -11   6   14.50   10.30
   5  11  -6   11.70    7.30
  -5  11   6   15.00    8.50
   5 -11  -6   -6.40    6.50
  -5 -11   6    7.90    6.40
   5  11   6    8.20    7.10
  -5 -11   6   11.50    9.20
   6  11  -6   27.30   10.50
  -6  11   6   32.30   12.50
   6 -11   6   27.70   13.50
  -6 -11  -6   23.90   11.40
  -6 -11   6   26.10    9.80
   6  11   6   31.90   10.40
  -6 -11   6   22.60   11.60
   6 -11  -6   17.80   10.60
   0  12   6   56.29    9.40
   0 -12  -6   53.79    8.30
   0  12   6   54.69    9.90
   0  12  -6   39.90    7.40
   0 -12   6   52.49    9.30
   1  12  -6   28.50    6.50
  -1  12   6   69.49   10.90
   1 -12   6   66.89   12.30
  -1 -12  -6   75.69   10.70
  -1  12  -6   67.79   10.70
   1 -12  -6   76.59   11.90
  -1 -12   6   64.99   10.40
  -1  12  -6   61.19    8.70
   1  12   6   73.49   14.50
   1  12   6   88.39   11.80
   2 -12   6    8.60    7.60
  -2  12   6   12.10    5.70
  -2 -12  -6    8.50    5.20
   2  12  -6   28.40    6.30
   2  12   6   20.50    6.80
  -2 -12   6   10.70    6.00
   2 -12  -6   40.00    9.60
   2  12   6   26.10    9.90
   3  12  -6   28.50    7.30
  -3 -12  -6   41.20    9.90
  -3  12   6   24.10    8.10
   3 -12   6   25.90   10.20
   3  12   6   34.80   12.00
   3  12   6   33.70    8.00
  -3 -12   6   24.90    8.60
   3 -12  -6   18.20    8.30
  -4 -12  -6   49.90   11.20
   4  12  -6   36.00    8.60
  -4  12   6   28.30   10.30
   4 -12   6   28.80   11.10
  -4 -12   6   24.40    9.60
   4  12   6   42.40    9.30
   4 -12  -6   22.50    9.60
   4  12   6   33.90   13.00
   5 -12   6   17.80   10.70
   5  12  -6    2.50    5.50
  -5 -12  -6    7.60    8.10
  -5  12   6    3.90    7.30
   5  12   6    0.20    5.80
   5  12   6    4.30    9.60
   5 -12  -6   11.80    8.30
  -5 -12   6   21.20    9.40
   0  13  -6   96.89   11.40
   0  13   6  102.59   13.40
   0  13   6  111.99   15.30
   0 -13  -6   93.79   12.60
   0 -13   6   69.79   12.00
  -1  13   6    6.00    4.40
  -1 -13  -6   30.20    7.10
   1  13  -6    1.70    2.90
   1 -13   6   17.30    7.10
  -1 -13   6   10.60    5.40
   1  13   6   13.40    6.00
   1  13   6   -1.30    6.20
   1 -13  -6   12.00    6.40
  -2  13   6   12.20    6.30
  -2 -13  -6   15.90    6.70
   2  13  -6   20.60    5.90
   2 -13   6   22.90    9.20
   2 -13  -6   11.50    6.60
  -2 -13   6   18.90    7.10
   2  13   6   10.70    8.00
   2  13   6   11.90    6.00
  -3  13   6    5.60    6.20
   3 -13   6    5.40    7.80
  -3 -13  -6   26.20    9.30
   3  13  -6   14.80    6.30
   3  13   6   14.60    7.10
  -3 -13   6   13.60    7.70
   3  13   6    5.20    9.80
   3 -13  -6    0.80    5.70
   4  13  -6   21.40    7.40
  -4  13   6    6.00    7.10
   4 -13   6   11.20    9.20
  -4 -13  -6    3.70    7.40
  -4 -13   6    7.80    7.70
   4 -13  -6   -0.90    7.40
   4  13   6   16.10    7.50
   4  13   6   23.70   12.40
   5 -13   6   10.10   10.20
   5  13  -6   -2.60    6.10
  -5  13   6   -3.70    6.90
  -5 -13  -6    8.10    8.00
  -5 -13   6    2.40    9.30
   5  13   6   -2.40    7.80
   5  13   6   -4.10    5.40
   5 -13  -6   -7.60    6.00
   0  14   6   22.10    7.20
  -1  14   6   51.19   10.60
   1 -14   6   64.79   12.60
  -1 -14  -6   43.70    8.70
   1 -14  -6   45.50   10.10
   1  14   6   39.60    9.40
   1  14   6   54.29   13.50
  -2 -14  -6    3.20    5.40
   2 -14   6    5.90    6.40
  -2  14   6    2.70    4.90
   2  14  -6    1.60    4.10
  -2 -14   6    1.80    5.10
   2 -14  -6   -1.50    5.10
   2  14   6   -1.60    4.00
   2  14   6   -5.60    7.50
   3 -14   6   31.70   12.10
   3  14  -6   32.10    8.30
  -3 -14  -6   34.90    9.80
  -3  14   6   29.90    9.80
   3  14   6   34.70    9.10
   3 -14  -6   25.50   10.00
  -3 -14   6   44.70   11.60
   3  14   6   40.50   14.40
  -4 -14  -6   -5.40    5.20
   4 -14   6    0.90    6.60
   4  14  -6    3.50    5.50
  -4  14   6   -1.50    6.00
  -4 -14   6   -2.30    6.90
   4  14   6   -3.00    8.30
   4  14   6    3.20    5.60
   4 -14  -6    5.30    7.90
   5 -14   6    7.20    9.20
  -5 -14  -6    9.50    9.10
  -5  14   6   -4.80    8.10
   5  14  -6    0.20    6.40
   5  14   6   -4.60    9.40
  -5 -14   6   -7.00    8.20
   5 -14  -6   -1.80   12.30
   0  15   6   -6.10    3.90
  -1  15   6   22.60    8.40
   1 -15   6   14.20    8.30
  -1 -15  -6   25.00    7.30
   1  15   6   18.70    7.80
   1 -15  -6   33.50    9.00
   1  15   6   34.80   12.50
  -2  15   6    6.90    6.00
   2 -15   6   19.30    9.80
   2  15  -6    6.30    5.40
  -2 -15  -6   23.40    7.90
   2  15   6    9.30    6.00
   2 -15  -6    9.10    7.40
   2  15   6   -2.60    7.80
   3 -15   6    7.60    8.30
  -3  15   6   15.10    8.10
  -3 -15  -6   14.40    8.20
   3  15  -6   11.80    6.00
   3  15   6   21.60   12.80
   3 -15  -6   15.60    9.20
   3  15   6   25.40    8.50
  -3 -15   6   23.70   10.40
   4 -15   6   17.20   10.90
   4  15  -6   15.70    8.00
  -4 -15  -6    9.40    9.10
  -4  15   6    3.50    8.90
  -4 -15   6    3.90    9.20
   4  15   6    8.80    7.40
   4  15   6    3.50   11.30
   4 -15  -6   10.30    8.60
   0  16   6   51.79   11.00
  -1  16   6    5.80    5.80
   1  16   6    2.10    5.20
   2 -16   6    2.50    8.20
  -2 -16  -6    2.20    5.90
  -2  16   6    2.20    5.60
   2 -16  -6    3.90    5.50
   2  16   6    4.10    5.60
   2  16   6    5.10   10.40
  -3  16   6    0.10    7.50
  -3 -16  -6   28.10    9.90
   3 -16   6   26.10   11.50
   3 -16  -6   20.60    9.00
   3  16   6   26.50    8.70
  -3 -16   6    6.50    8.20
   4 -16   6    9.60   10.40
   4 -16  -6    4.10    8.70
   0  17   6   -0.30    5.70
  -1  17   6   13.40    7.90
   1  17   6   10.10    7.20
  -2  17   6    7.70    7.30
   2  17   6   14.20    7.50
  -3 -17  -6   11.40    7.90
   3 -17   6   -2.50    7.90
  -3  17   6   20.90   10.60
   3 -17  -6    6.30    8.10
   3  17   6    0.90   13.00
   3  17   6   -0.50    5.90
   0  18   6    3.80    5.80
  -1  18   6    4.50    6.40
   1  18   6    7.90    7.50
  -2  18   6    7.20    8.30
   2  18   6   18.80    8.90
   0   0   7   -1.50    1.90
   0   0  -7   -0.70    1.50
   0   0   7   -1.80    1.00
   1   0   7    1.20    1.30
   1   0  -7    0.10    1.90
   1   0   7   -0.90    2.20
  -1   0   7    2.70    2.40
  -1   0  -7    0.70    2.10
  -1   0   7   -0.30    1.90
  -2   0  -7   14.70    3.70
   2   0   7    6.50    3.80
  -2   0   7   14.40    4.50
  -2   0  -7    5.00    2.90
   2   0   7    8.90    2.70
   2   0  -7    6.90    3.10
  -2   0   7   11.90    4.50
   3   0  -7   65.89    9.00
  -3   0  -7   72.69    8.70
   3   0   7   88.49    9.80
  -3   0   7   75.89   10.30
  -3   0   7   49.00    9.00
  -3   0  -7   76.79    9.00
  -3   0  -7   63.69    8.60
   3   0   7   66.99   10.00
   4   0   7    4.50    4.70
  -4   0  -7    2.90    3.60
  -4   0  -7    2.60    3.20
  -4   0   7    2.70    4.40
   4   0   7    2.70    3.50
  -4   0  -7    6.00    3.90
   4   0   7    6.20    4.60
  -4   0   7    3.30    3.60
   4   0  -7    4.20    3.70
  -5   0  -7    6.80    4.80
  -5   0  -7   20.60    6.50
  -5   0  -7   15.30    5.90
  -5   0   7   10.70    5.90
  -5   0   7   23.60    8.80
   5   0  -7    8.70    5.20
   5   0   7   26.80    7.40
   5   0   7   24.10    8.10
   6   0   7    2.80    4.90
  -6   0   7   -3.00    4.80
  -6   0  -7    1.40    4.30
  -6   0  -7    0.10    4.80
   6   0  -7   -3.20    4.60
   6   0   7    2.10    7.00
  -6   0   7    6.10    6.50
   6   0   7    2.30    5.60
  -7   0   7    0.40    7.10
   7   0   7   -4.10    6.20
  -7   0  -7    2.50    6.60
  -7   0   7    8.60    8.00
   0   1  -7  136.79    9.90
   0  -1   7  123.59    8.50
   0  -1   7  134.69   10.10
   0  -1  -7  118.59    9.70
   0   1   7  135.19    9.10
   0   1   7  128.09   10.30
  -1   1   7  273.37   18.90
   1  -1   7  287.07   17.10
   1  -1   7  273.87   19.00
   1   1  -7  277.87   18.60
  -1  -1  -7  263.57   18.50
  -1   1   7  289.27   19.30
   1  -1  -7  259.47   18.90
  -1  -1   7  306.17   19.00
   1   1   7  286.37   20.00
  -1   1  -7  292.17   19.10
  -1  -1   7  286.67   19.40
   1   1   7  286.07   17.90
  -2   1   7 2198.58  127.69
  -2  -1  -7 2135.29  125.89
  -2  -1  -7 2222.18  126.69
   2   1  -7 2204.68  126.59
   2  -1   7 2165.48  125.99
   2  -1   7 2240.68  127.69
  -2   1   7 2212.98  128.19
  -2  -1  -7 2150.08  126.89
  -2   1  -7 2109.39  127.29
  -2   1  -7 2135.79  125.79
   2   1   7 2127.99  126.19
   2  -1  -7 2215.88  127.59
  -2  -1   7 2073.59  127.79
   2   1   7 2183.08  128.69
  -2  -1   7 2143.39  127.99
  -2   1  -7 2184.98  126.09
  -3   1   7   17.80    6.00
  -3  -1  -7   19.90    4.70
  -3  -1  -7   13.40    4.20
   3   1  -7   12.90    4.20
   3  -1   7   19.80    5.60
  -3   1   7    9.50    4.40
  -3  -1  -7   19.30    4.80
   3  -1  -7   15.20    5.00
   3   1   7   17.70    4.80
  -3   1  -7   21.30    4.50
   3   1   7   11.70    5.60
  -3   1  -7   19.10    4.50
  -3  -1   7   14.30    5.50
  -3  -1   7    7.80    4.20
  -3   1  -7   18.70    5.10
   4  -1   7   16.30    6.10
  -4  -1  -7   15.30    5.20
  -4  -1  -7   24.30    6.10
   4   1  -7   15.50    4.80
  -4  -1  -7    8.90    4.50
  -4   1   7   10.50    4.70
   4  -1   7   11.50    5.90
  -4   1   7    9.00    5.10
   4   1   7   10.40    4.70
  -4  -1   7   10.90    5.40
   4  -1  -7   16.60    5.50
  -4   1  -7   11.80    5.00
  -4  -1   7   18.50    6.40
  -4   1  -7   16.70    5.10
   4   1   7   10.40    5.10
  -4   1  -7   17.60    5.20
  -5   1   7   17.70    7.60
  -5   1   7   49.00   10.60
  -5  -1  -7   41.90    8.20
   5   1  -7   35.10    7.70
  -5  -1  -7   34.00    7.90
   5  -1   7   56.39   11.80
   5  -1   7   39.60    9.90
  -5  -1  -7   33.90    8.60
   5  -1  -7   51.69    9.70
  -5   1  -7   43.20    9.40
  -5   1  -7   58.59    9.50
   5   1   7   46.40   10.10
  -5  -1   7   50.79   11.40
  -5   1  -7   35.20    8.40
   5   1   7   32.20    8.10
  -5  -1   7   50.59   10.90
  -6  -1  -7   41.80    9.80
  -6   1   7   40.20   11.20
  -6  -1  -7   31.50    9.00
   6  -1   7   35.60   10.30
   6  -1   7   52.49   12.80
  -6   1   7   75.29   14.20
  -6   1  -7   39.00    9.40
  -6  -1   7   34.10   10.80
   6  -1  -7   52.49   11.00
  -6  -1   7   49.40   12.10
  -6   1  -7   67.29   12.00
   6   1   7   54.49   11.70
   7  -1   7   28.70    9.90
  -7  -1  -7   25.00    8.80
  -7   1   7   11.70    9.20
  -7  -1  -7   21.10    9.60
  -7   1   7   50.49   12.40
  -7  -1   7   32.30   10.70
  -7   1  -7   24.40    9.20
   7   1   7   25.50   10.00
  -7  -1   7   29.20   10.90
   7   1   7   35.20   12.90
   0   2   7    3.90    2.70
   0   2  -7    7.20    2.50
   0   2   7    5.20    2.10
   0  -2   7    7.10    2.60
   0  -2   7    5.80    1.50
   0  -2  -7    7.60    2.70
   0   2  -7    9.00    1.30
   1  -2   7   39.70    3.40
  -1   2   7   34.40    5.10
   1   2  -7   25.00    4.30
  -1   2   7   23.70    4.50
  -1  -2  -7   30.60    4.90
   1  -2   7   30.10    2.50
  -1  -2  -7   28.40    4.40
   1  -2   7   26.70    4.30
   1   2   7   37.80    6.30
   1   2   7   25.90    4.10
  -1  -2   7   35.90    5.80
  -1   2  -7   25.90    4.70
  -1  -2   7   29.80    4.60
  -2  -2  -7   22.40    3.90
   2  -2   7   15.00    4.00
  -2   2   7   29.60    5.30
  -2  -2  -7   16.50    3.80
  -2   2   7   23.80    5.30
  -2  -2  -7   23.90    5.10
   2   2  -7   14.30    3.50
   2  -2  -7   18.70    4.90
   2   2   7   34.10    5.00
  -2   2  -7   21.20    3.70
  -2  -2   7   17.10    4.80
   2   2   7   17.60    5.60
  -2   2  -7   26.30    5.10
  -2  -2   7   32.30    5.80
   3   2  -7   42.40    6.30
   3  -2   7   50.69    7.80
  -3  -2  -7   44.50    7.60
   3  -2   7   38.30    8.50
  -3   2   7   59.39    8.80
  -3   2   7   41.00    8.20
  -3  -2  -7   47.90    7.20
  -3   2  -7   42.80    6.10
  -3  -2   7   35.00    7.40
   3  -2  -7   46.40    8.10
   3   2   7   58.69   10.10
  -3   2  -7   43.00    7.60
   3   2   7   47.00    7.20
  -3   2  -7   38.90    6.40
  -3  -2   7   47.00    8.80
  -4   2   7   43.50    9.40
   4   2  -7   43.50    7.50
  -4  -2  -7   60.39    8.60
  -4  -2  -7   40.30    7.80
   4  -2   7   43.60    9.90
   4  -2   7   47.70    9.30
  -4  -2  -7   58.19    9.50
  -4   2   7   48.60    9.50
  -4  -2   7   38.30    9.20
   4   2   7   63.19    9.90
  -4   2  -7   56.09    9.10
  -4  -2   7   51.49   10.20
  -4   2  -7   56.39    8.00
   4   2   7   54.09    9.10
  -4   2  -7   48.30    9.20
   4  -2  -7   48.40    9.30
  -5  -2  -7   47.00   10.40
   5   2  -7   83.89   10.70
   5  -2   7   69.19   13.60
  -5  -2  -7   49.40    9.90
  -5   2   7   59.39   11.30
  -5  -2  -7   58.29    9.70
  -5   2   7   45.70   11.30
   5  -2   7   72.29   12.30
  -5   2  -7   76.89   12.40
  -5   2  -7   70.69   11.90
   5   2   7   65.99   11.60
  -5  -2   7   53.39   11.50
  -5   2  -7   68.19   10.10
  -5  -2   7   62.89   12.80
   5  -2  -7   69.59   12.20
   5   2   7   64.39   11.40
   6  -2   7   22.50    8.70
  -6  -2  -7   11.00    6.80
  -6   2   7   10.70    7.10
  -6   2   7   20.60    8.60
  -6  -2  -7   32.20    9.60
   6   2   7   27.20    9.30
  -6  -2   7   27.00    9.00
  -6  -2   7   20.00    8.70
   6  -2  -7   18.70    7.80
  -6   2  -7   27.80    8.30
  -7   2   7    0.60    6.80
   7  -2   7    4.20    7.50
   7  -2   7   17.40    9.30
  -7  -2  -7    1.60    5.90
  -7  -2  -7    0.20    6.20
  -7  -2   7   -0.30    6.50
  -7   2  -7    2.70    6.90
   7  -2  -7    9.20    7.10
   7   2   7    3.60    9.40
   7   2   7   13.60    8.90
  -7  -2   7    4.90    7.30
   0  -3   7    2.30    2.10
   0   3  -7    1.40    1.00
   0  -3   7    0.90    0.70
   0   3  -7   -1.50    1.80
   0   3   7    3.30    2.00
   0  -3  -7    3.00    2.00
   0   3   7    1.10    2.40
   0   3  -7    0.30    0.80
   1   3  -7  487.05   30.20
   1  -3   7  483.05   28.20
  -1  -3  -7  485.95   30.20
   1  -3   7  480.55   28.20
  -1  -3  -7  507.55   31.10
  -1   3   7  501.55   31.10
   1  -3   7  486.35   30.00
  -1   3   7  499.05   31.20
   1   3   7  508.65   30.50
  -1  -3   7  472.95   30.30
   1   3   7  433.96   32.30
  -1  -3   7  482.15   31.50
  -1   3  -7  504.95   31.50
   1  -3  -7  480.05   31.60
  -1   3  -7  495.65   28.20
   2   3  -7 1354.46   80.39
  -2   3   7 1388.96   82.99
   2  -3   7 1367.36   80.69
  -2  -3  -7 1343.07   80.59
  -2  -3  -7 1417.36   82.29
  -2   3   7 1340.57   81.69
  -2   3  -7 1352.36   80.29
  -2   3  -7 1386.96   82.59
  -2  -3   7 1382.96   83.19
   2  -3  -7 1369.96   82.89
   2   3   7 1375.56   84.39
   2   3   7 1374.26   81.39
  -2  -3   7 1349.07   82.29
  -3  -3  -7   83.29   10.70
  -3   3   7   69.29    9.60
  -3  -3  -7   84.89   10.00
  -3  -3  -7   82.09    9.30
  -3   3   7   72.09   11.10
   3  -3   7   76.39   11.90
   3  -3   7   89.09   10.00
   3   3  -7   80.19    8.80
  -3  -3   7   69.49   10.40
   3  -3  -7  101.89   12.20
  -3   3  -7   81.79    9.50
   3   3   7  117.49   11.90
  -3   3  -7   89.19   11.50
  -3  -3   7   79.69   11.70
  -3   3  -7   87.69    7.60
   3   3   7   87.09   12.60
   4   3  -7   83.99    9.30
  -4  -3  -7   60.59    9.90
   4  -3   7   61.29   12.00
  -4  -3  -7   82.59   10.00
  -4  -3  -7   56.09    9.20
  -4   3   7   73.69   12.30
  -4   3   7   62.59   10.00
   4  -3   7   79.99   10.90
  -4  -3   7   82.79   12.70
  -4   3  -7   61.19    9.50
  -4  -3   7   73.59   11.80
  -4   3  -7   70.49    8.70
   4   3   7   51.09    9.30
   4   3   7   73.59   10.50
   4  -3  -7   80.79   12.00
  -4   3  -7   65.49   10.70
   5  -3   7   10.00    6.00
  -5  -3  -7   10.50    4.60
  -5   3   7   16.00    6.20
   5  -3   7   11.50    7.20
  -5  -3  -7   17.90    6.20
  -5  -3  -7   14.10    6.00
  -5   3   7   19.60    8.50
  -5   3  -7   14.40    6.00
   5   3   7   14.40    7.10
  -5  -3   7   16.50    7.80
   5   3   7   12.80    6.20
  -5  -3   7   17.90    7.00
  -5   3  -7   16.10    5.20
   5  -3  -7    6.90    5.50
  -5   3  -7   11.70    6.10
   6  -3   7    6.20    6.80
  -6  -3  -7    2.30    5.90
  -6   3   7   16.30    7.30
  -6   3   7   12.70    7.70
  -6  -3  -7    4.20    5.20
  -6  -3   7   12.80    8.80
  -6   3  -7   14.20    7.70
   6  -3  -7   19.40    7.90
  -6  -3   7    1.50    6.20
   6   3   7   13.50    6.70
  -7   3   7   12.40    9.10
  -7  -3  -7    8.30    7.90
   7  -3   7   11.10    9.20
  -7  -3  -7    3.90    7.00
   7  -3  -7    0.10    7.30
   7   3   7   16.70   11.00
  -7  -3   7    5.10    7.50
  -7  -3   7    4.30    8.40
  -7   3  -7   -1.50    6.70
   7   3   7    4.70    7.30
   0   4   7   94.89    8.90
   0   4  -7   98.49    9.20
   0   4  -7   82.39    5.50
   0  -4  -7   77.39    8.20
   0  -4   7   80.69    8.40
   0   4  -7   73.69    5.80
   0   4   7   97.39    9.90
   1  -4   7   28.50    2.30
  -1  -4  -7   29.80    5.20
  -1   4   7   27.70    4.70
   1  -4   7   25.70    3.90
   1   4  -7   23.70    4.00
  -1   4   7   32.10    5.50
  -1  -4   7   34.70    4.70
   1   4   7   34.00    7.10
  -1  -4   7   22.40    5.10
   1   4   7   23.90    4.50
   1  -4  -7   34.50    5.70
  -1   4  -7   31.30    2.80
  -1   4  -7   28.70    5.40
  -2   4   7  163.48   12.70
  -2  -4  -7  160.98   13.50
  -2   4   7  153.18   15.50
   2   4  -7  156.58   11.30
   2  -4   7  143.89   11.10
  -2  -4  -7  153.48   11.40
   2   4   7  150.88   12.60
   2   4   7  157.78   17.00
  -2  -4   7  167.08   13.20
   2  -4  -7  171.58   14.30
  -2  -4   7  157.78   15.90
  -2   4  -7  152.38   15.10
  -2   4  -7  159.38   11.50
  -3  -4  -7   15.30    4.50
  -3   4   7   38.80    7.90
  -3   4   7   34.50    6.30
   3  -4   7   20.80    4.60
  -3  -4  -7   29.50    5.00
   3   4  -7   25.30    4.20
  -3  -4  -7   29.30    6.50
   3  -4   7   17.50    7.00
   3  -4  -7   16.20    5.40
  -3  -4   7   28.70    6.40
  -3   4  -7   28.60    6.40
  -3  -4   7   31.30    7.40
   3   4   7   24.80    6.00
  -3   4  -7   18.90    4.80
   3   4   7   20.20    6.80
  -4  -4  -7   26.20    5.70
  -4  -4  -7   19.00    5.40
   4  -4   7   23.80    6.00
  -4   4   7   35.10    8.40
   4   4  -7   16.80    4.30
  -4  -4  -7   16.80    6.40
  -4   4   7    9.00    4.80
   4  -4   7   15.90    7.00
  -4   4  -7    0.70    2.50
   4   4   7   10.60    4.70
   4   4   7   14.60    5.60
  -4  -4   7   21.80    6.80
  -4  -4   7   29.80    8.30
  -4   4  -7   12.10    3.70
  -4   4  -7   17.60    6.20
   4  -4  -7   15.90    6.40
   5  -4   7   63.59   13.40
  -5  -4  -7   72.89   12.70
  -5  -4  -7   69.49   11.20
  -5   4   7   73.99   14.30
  -5   4  -7   46.70    9.70
  -5  -4   7   62.79   13.30
  -5  -4   7   50.69   11.10
  -5   4  -7   55.39   11.40
   5  -4  -7   73.79   12.80
   5   4   7   41.60    9.60
  -6  -4  -7   47.40   11.30
   6  -4   7   24.90   10.60
  -6  -4  -7   35.60    9.40
  -6   4   7   19.90    8.90
   6   4   7   27.80    9.00
  -6   4  -7   26.90    9.20
  -6  -4   7   35.40   10.20
  -6  -4   7   33.40   10.60
   6  -4  -7   22.40    8.80
  -7  -4  -7   27.10    9.60
  -7   4   7    0.80    7.00
   7  -4   7   17.50   10.30
  -7  -4  -7   13.00    7.70
   7   4   7    1.00    8.40
  -7   4  -7   28.40   15.30
   7  -4  -7   13.90    9.10
   7   4   7    7.80    8.60
  -7  -4   7   23.00   10.60
  -7  -4   7   11.90    8.60
   0   5   7   52.89    7.50
   0   5  -7   40.80    4.00
   0  -5  -7   53.49    6.80
   0  -5   7   43.60    5.90
   0   5  -7   52.09    6.40
   0   5   7   46.00    6.40
   1  -5   7   58.09    5.90
  -1   5   7   48.20    6.70
   1   5  -7   59.19    6.50
   1  -5   7   55.29    4.00
  -1   5   7   59.39    7.70
  -1  -5  -7   53.19    7.20
  -1  -5  -7   61.59    6.60
   1   5  -7   54.89    6.20
  -1  -5   7   53.09    6.10
   1   5   7   55.39    7.30
   1   5   7   48.90    8.60
  -1  -5   7   49.90    7.40
  -1   5  -7   71.39    8.80
   1  -5  -7   56.69    8.10
  -1   5  -7   52.89    4.50
   2  -5   7   64.69    5.60
  -2  -5  -7   53.29    8.30
   2   5  -7   74.69    6.90
  -2  -5  -7   76.49    7.30
   2  -5   7   50.99    9.60
  -2   5   7   63.09    9.10
   2   5   7   62.89    8.30
  -2  -5   7   64.49    8.40
  -2   5  -7   72.99   10.00
  -2   5  -7   69.39    7.20
   2  -5  -7   63.19    9.40
   2   5   7   52.49    9.70
  -2  -5   7   76.59   11.00
  -3   5   7   65.79   10.40
   3   5  -7   47.60    5.80
   3  -5   7   51.29   10.30
  -3  -5  -7   52.69    6.60
  -3  -5  -7   34.60    7.60
   3  -5   7   52.29    6.10
  -3   5   7   52.59    7.70
  -3   5  -7   63.39   10.10
  -3  -5   7   52.69    9.80
   3   5   7   44.50   10.00
  -3  -5   7   48.60    8.60
   3  -5  -7   47.00    9.20
  -3   5  -7   46.50    7.40
   3   5   7   54.69    8.30
  -4  -5  -7   69.99   11.10
  -4   5   7   58.89   11.60
  -4  -5  -7   70.19   10.20
   4  -5   7  101.79   15.50
  -4   5   7   69.79   10.50
  -4  -5  -7   69.09    9.20
  -4  -5   7   70.19   11.40
  -4   5  -7   61.39    9.70
  -4   5  -7   71.89   12.20
   4   5   7   46.00   10.30
   4  -5  -7   73.99   11.90
   4   5   7   64.99   10.40
  -4  -5   7   57.49   11.30
  -5   5   7   24.60    8.70
   5  -5   7   29.90    9.60
  -5   5   7    9.50    5.70
  -5  -5  -7   27.60    7.10
  -5  -5  -7    7.80    5.60
   5  -5  -7   12.40    7.00
  -5  -5   7   37.20    9.50
  -5   5  -7   26.60    8.10
  -5  -5   7   19.20    8.00
  -5   5  -7   23.20    7.30
   5   5   7   12.80    5.90
  -6   5   7   34.80   11.70
  -6  -5  -7   36.20    9.30
  -6  -5  -7   17.30    8.20
   6  -5   7   21.70   10.20
  -6  -5   7   19.60    9.20
   6  -5  -7   22.90    9.70
  -6  -5   7   24.00    9.20
  -6   5  -7   24.50    8.30
   6   5   7   26.70    9.10
  -7  -5  -7   23.20    9.70
  -7   5   7   17.50   10.20
   7   5  -7   15.40    9.60
   7  -5   7   20.10   10.60
  -7  -5  -7   28.80    9.40
   7   5   7    8.90    8.60
   7   5   7   13.70   11.00
  -7  -5   7   28.60   10.80
   7  -5  -7   31.70   11.70
  -7  -5   7    7.80    9.10
   0   6   7  251.87   18.40
   0  -6  -7  253.97   18.40
   0  -6   7  263.77   18.20
   0   6  -7  259.07   16.30
   0   6   7  272.57   19.80
   0   6  -7  260.37   18.50
  -1   6   7    8.70    3.40
   1   6  -7   10.20    3.00
   1  -6   7    5.30    2.10
   1   6  -7   11.10    3.00
  -1  -6  -7    2.80    2.80
  -1  -6  -7    6.80    2.60
  -1   6   7    7.20    3.40
  -1  -6   7   12.40    2.70
   1   6   7    7.80    3.30
  -1  -6   7    8.30    3.70
  -1   6  -7    6.50    3.80
   1   6   7    9.30    5.10
   1  -6  -7    5.10    3.30
  -1   6  -7    9.80    2.20
   2  -6   7  181.08   19.80
  -2  -6  -7  189.28   12.80
   2  -6   7  184.28   11.80
  -2   6   7  182.08   15.60
   2   6  -7  182.88   14.60
  -2   6   7  183.18   14.10
  -2  -6  -7  179.88   15.50
   2   6  -7  178.38   12.60
  -2  -6   7  181.48   16.00
  -2  -6   7  164.18   14.10
   2   6   7  175.68   14.50
   2  -6  -7  206.18   19.30
  -2   6  -7  183.38   17.80
   2   6   7  194.88   20.40
  -2   6  -7  167.18   13.10
   3   6  -7   90.39   11.60
  -3   6   7  102.29   13.40
  -3   6   7   81.79   10.30
   3  -6   7   94.39   14.60
  -3  -6  -7   90.59   12.10
  -3  -6  -7   95.49    8.00
   3   6  -7   81.19    7.20
  -3   6  -7   89.79   10.40
   3   6   7   80.89   10.90
  -3  -6   7  100.79   13.70
  -3  -6   7   95.69   11.70
  -3   6  -7   87.29   12.80
   3  -6  -7   75.99   12.10
   3   6   7   85.89   14.80
  -4   6   7   32.20    8.80
  -4   6   7   30.40    6.70
   4  -6   7   22.70    8.70
  -4  -6  -7   21.60    7.30
  -4  -6  -7   19.60    5.70
   4  -6  -7   35.50    9.30
  -4  -6   7   29.50    7.40
   4   6   7   22.50    6.50
  -4   6  -7   26.40    6.70
  -4   6  -7   35.40    9.30
  -4  -6   7   20.80    7.50
   5  -6   7   64.59   14.10
  -5   6   7   40.20   10.80
  -5  -6  -7   33.20    9.70
  -5  -6  -7   38.80    8.40
   5  -6  -7   32.40    9.60
  -5   6  -7   42.50   10.40
  -5  -6   7   40.70   10.90
  -5  -6   7   33.60    9.80
  -5   6  -7   23.20    6.70
   5   6   7   53.89   10.50
   6  -6   7   11.60    8.30
  -6  -6  -7   12.40    7.50
  -6   6   7   -2.10    6.60
   6   6  -7   16.90    7.30
  -6  -6  -7    5.80    5.60
   6   6   7    9.40    6.90
   6  -6  -7   16.50    8.30
  -6  -6   7    6.90    6.60
  -6  -6   7   13.90    7.40
   7   6  -7    5.40    9.90
  -7  -6  -7   16.10    9.50
  -7   6   7   10.70    9.40
   7  -6   7    2.70    7.90
  -7  -6  -7    6.70    6.70
  -7  -6   7   20.80   11.70
  -7  -6   7   16.10   10.00
   7   6   7    2.60   10.60
   7   6   7    9.10    8.60
   7  -6  -7   14.50    8.70
   0   7   7    2.00    3.30
   0   7  -7    4.60    2.80
   0   7   7    4.90    2.80
   0   7  -7    2.30    1.60
   0  -7   7    4.20    2.70
   0  -7  -7    4.00    2.70
  -1  -7  -7   97.99   10.60
  -1  -7  -7   79.69    8.30
   1   7  -7   74.49    7.90
   1  -7   7   77.99    7.50
  -1   7   7   98.49   11.00
   1   7  -7   82.69    8.40
  -1   7  -7   97.69   11.20
  -1   7  -7   71.89    6.40
   1   7   7   66.19    8.90
   1   7   7   72.39   11.60
  -1  -7   7   76.29   10.30
   1  -7  -7   86.89   11.20
  -2  -7  -7   14.00    3.10
   2  -7   7    8.30    5.50
   2   7  -7   16.40    3.30
  -2   7   7   12.40    3.80
  -2  -7  -7   11.60    4.50
   2   7  -7   18.50    4.80
  -2   7   7   21.20    5.70
  -2   7  -7   16.50    3.80
   2   7   7   20.60    5.00
  -2  -7   7   14.10    4.10
  -2  -7   7    9.60    4.90
   2  -7  -7   13.00    5.40
  -2   7  -7   11.70    4.90
   2   7   7   13.00    5.80
  -3   7   7   30.50    7.70
   3  -7   7   55.09   11.60
  -3   7   7   45.40    7.20
  -3  -7  -7   28.30    7.10
   3   7  -7   36.10    7.40
   3   7   7   25.90    8.60
   3   7   7   48.60    8.20
  -3  -7   7   31.50    7.80
  -3   7  -7   36.90    8.70
  -3   7  -7   60.89    8.40
  -3  -7   7   43.20    7.80
   3  -7  -7   37.00    8.70
   4  -7   7  127.59   19.70
   4   7  -7  125.39   16.30
  -4   7   7  140.99   15.90
  -4  -7  -7  143.89   17.90
  -4   7   7  158.28   19.30
   4   7   7  158.78   17.40
  -4   7  -7   95.79   15.00
  -4   7  -7  153.78   16.00
   4  -7  -7  132.99   18.00
  -4  -7   7  139.39   16.60
  -4  -7   7  137.09   18.50
  -5  -7  -7   12.40    7.40
   5   7  -7    5.70    5.40
   5  -7   7   13.60    9.40
  -5   7   7    5.20    6.90
  -5  -7  -7   15.10    6.00
   5   7   7    3.80    5.30
  -5   7  -7    6.40    5.80
  -5  -7   7    1.20    5.30
   5  -7  -7    5.60    6.20
  -5  -7   7    5.70    5.50
   6  -7   7   26.80   10.80
  -6  -7  -7    1.50    5.60
  -6   7   7   17.70    9.20
   6   7  -7   18.30    8.50
  -6  -7  -7   11.10    7.80
   6  -7  -7    2.50    7.50
  -6  -7   7   20.50    9.10
  -6  -7   7   11.60    7.60
   6   7   7    6.20    7.70
  -7  -7  -7    4.50    7.40
   7  -7   7   12.70   10.30
  -7  -7  -7    6.10    7.30
  -7   7   7    2.80    7.00
   7   7   7    5.10   10.50
   7   7   7    7.50    9.30
   7  -7  -7    3.40    8.80
   0   8   7   31.80    5.90
   0  -8   7   18.90    4.80
   0   8   7   36.30    7.40
   0  -8  -7   17.50    4.80
   0   8  -7   24.40    3.80
   0   8  -7   30.20    5.70
   1   8  -7   80.89    8.30
  -1  -8  -7   80.69    9.90
  -1   8   7   68.49    9.70
   1  -8   7   68.89   11.10
  -1   8   7   82.99    9.90
   1  -8   7   74.99    6.60
   1   8  -7   87.29    9.00
  -1  -8  -7   75.49    8.10
   1   8   7   72.29   11.60
  -1   8  -7   72.29    7.40
   1  -8  -7   82.49   10.90
   1   8   7   62.19    9.00
  -1  -8   7   83.29   10.70
  -1   8  -7   60.49    9.30
  -2   8   7   -1.10    2.70
  -2  -8  -7    2.40    3.50
  -2   8   7    3.90    2.80
   2   8  -7    2.80    3.00
  -2  -8  -7    2.00    1.90
   2   8  -7   -0.60    1.70
   2  -8   7   -1.50    4.20
  -2  -8   7   -1.00    2.10
   2   8   7    1.00    3.20
  -2  -8   7    0.40    3.70
  -2   8  -7   -0.80    2.40
   2   8   7   -4.60    3.60
  -2   8  -7   -0.30    3.30
   2  -8  -7    1.40    4.30
  -3   8   7   43.10    7.10
  -3  -8  -7   52.79   10.10
   3   8  -7   45.60    8.10
   3  -8   7   53.49   11.70
  -3   8   7   47.20   10.00
   3   8   7   34.70   10.10
   3  -8  -7   42.90    9.50
  -3   8  -7   54.19    8.10
  -3   8  -7   37.20    8.70
  -3  -8   7   50.39   10.70
   3   8   7   52.69    9.00
  -3  -8   7   47.00    8.00
   4  -8   7   10.30    6.90
   4   8  -7    0.40    4.40
  -4   8   7   -4.70    4.60
  -4  -8  -7    1.30    4.50
  -4  -8   7    3.00    4.40
   4  -8  -7    0.60    5.60
  -4   8  -7    1.70    4.10
   4   8   7    2.40    4.40
  -4   8  -7    2.70    5.10
  -4  -8   7   -2.40    4.80
   5   8  -7   16.30    7.10
  -5   8   7   16.60    8.60
  -5  -8  -7   14.10    7.80
   5  -8   7   12.10    9.10
  -5  -8   7   14.80    6.80
   5   8   7   11.60    6.40
  -5  -8   7   13.90    7.80
   5  -8  -7   14.90    8.10
   6   8  -7   21.80    9.60
  -6  -8  -7   19.90    9.00
   6  -8   7   27.50   11.10
  -6   8   7   36.90   12.30
   6   8   7    9.50    7.00
  -6  -8   7   15.20    9.30
  -6  -8   7   31.30    9.70
   6  -8  -7   29.10   10.60
   0   9  -7   95.19    7.90
   0  -9  -7   84.79   10.80
   0   9   7   81.29   11.70
   0  -9   7   97.49   10.60
   0   9   7   91.49   11.10
   0   9  -7   87.09   10.50
   1  -9   7   53.69    5.80
  -1  -9  -7   48.10    6.50
   1   9  -7   35.30    5.80
  -1   9   7   37.50    7.40
  -1   9   7   65.39    8.40
   1  -9   7   37.10    9.10
  -1  -9  -7   60.49    8.50
   1   9  -7   49.20    6.70
  -1   9  -7   40.90    5.60
   1   9   7   42.60   10.00
   1   9   7   38.20    7.30
   1  -9  -7   59.69    9.70
  -1  -9   7   32.60    7.30
  -1   9  -7   47.80    8.50
  -2   9   7   45.00    9.00
   2  -9   7   55.49   11.80
  -2  -9  -7   43.40    8.80
  -2  -9  -7   58.29    6.70
  -2   9   7   50.69    7.50
   2   9  -7   50.39    7.50
  -2  -9   7   45.00    9.90
   2   9   7   58.09   12.30
  -2   9  -7   48.70    7.30
  -2   9  -7   60.19   10.60
   2   9   7   43.80    8.20
   2  -9  -7   58.79   10.60
  -3   9   7   63.59   11.20
  -3  -9  -7   59.39   10.60
   3   9  -7   60.39    9.80
   3  -9   7   35.40   10.60
   3  -9  -7   62.79   11.90
   3   9   7   63.39   13.70
  -3   9  -7   74.09   12.20
   3   9   7   51.19    9.40
  -3   9  -7   51.29    8.50
  -3  -9   7   71.19    9.90
  -3  -9   7   44.80   10.40
  -4  -9  -7    4.50    5.30
   4   9  -7    7.20    5.40
   4  -9   7   -0.60    6.30
  -4   9   7   -5.20    3.80
  -4  -9   7    5.90    4.70
   4   9   7    7.10    7.70
   4  -9  -7    7.10    5.90
   4   9   7   12.60    6.00
  -4  -9   7    7.60    6.30
  -4   9  -7   13.10    7.40
  -5   9   7   22.80    9.00
   5   9  -7   30.20    8.60
   5  -9   7   18.60    9.80
  -5  -9  -7   45.40   10.70
  -5  -9   7   12.50    8.20
   5  -9  -7   27.10   10.00
   5   9   7   17.80    7.20
  -5  -9   7   37.70    9.40
   6   9  -7   34.90   10.40
   6  -9   7   14.10   10.50
  -6   9   7   13.00    9.80
   6   9   7   14.80   11.40
  -6  -9   7   21.20   10.40
  -6  -9   7   21.20    8.40
   6  -9  -7   61.29   14.20
   6   9   7   49.90   11.40
   0  10  -7  180.08   13.80
   0  10   7  221.68   20.90
   0 -10   7  183.48   15.00
   0  10  -7  183.98   15.80
   0  10   7  191.88   18.70
  -1  10   7   41.70    8.00
  -1 -10  -7   34.90    5.90
  -1 -10  -7   24.90    6.20
  -1  10   7   30.70    6.40
   1  10  -7   26.30    5.30
   1  10  -7   30.40    5.90
   1 -10   7   33.60    8.60
   1  10   7   31.50    7.20
   1 -10  -7   46.10    9.10
  -1 -10   7   35.20    7.50
  -1  10  -7   27.30    6.80
  -1  10  -7   32.80    5.30
  -1 -10   7   20.50    5.60
   1  10   7   25.30    7.90
   2 -10   7   35.40    9.30
  -2  10   7   24.40    7.00
   2  10  -7   32.60    6.40
  -2  10   7   16.70    4.70
  -2 -10  -7   22.60    6.80
  -2  10  -7   27.60    7.60
   2  10   7   24.50    6.60
  -2 -10   7   24.10    7.90
  -2  10  -7   21.10    5.10
   2  10   7   16.00    7.80
   2 -10  -7   18.80    6.80
  -3 -10  -7    4.30    5.80
   3 -10   7    9.00    6.80
   3  10  -7    9.20    5.00
  -3  10   7    3.40    5.20
   3  10   7   19.50    9.60
  -3  10  -7   16.30    7.00
   3  10   7   25.00    6.60
   3 -10  -7   13.00    6.90
  -3 -10   7   20.50    5.70
  -3 -10   7    7.40    5.80
  -4 -10  -7  103.99   15.90
  -4  10   7   67.39   13.50
   4 -10   7   58.59   15.00
   4  10  -7   78.29   12.50
   4 -10  -7   88.99   15.60
  -4 -10   7   97.19   16.20
   4  10   7   93.59   14.20
  -4 -10   7   95.69   13.20
   4  10   7   64.99   14.90
  -5  10   7   11.20    7.30
   5 -10   7   -9.40    5.90
   5  10  -7   14.40    6.90
  -5 -10  -7    5.90    6.50
  -5 -10   7   10.70    9.10
   5  10   7    5.10    6.00
   5  10   7    7.40    7.30
   5 -10  -7   -6.20    5.90
  -5 -10   7   -0.90    4.50
   6  10  -7    4.30    6.20
   6 -10   7   13.30   11.10
  -6  10   7   -4.50    6.70
   6  10   7   10.80   10.50
  -6 -10   7   -3.80    8.40
  -6 -10   7    3.80    6.20
   6 -10  -7    5.60    9.10
   6  10   7   10.50    7.40
   0  11  -7   -2.60    2.40
   0 -11  -7   -3.70    2.90
   0  11   7    2.90    4.30
   0 -11   7    9.70    4.80
   0  11   7    2.00    3.40
   0 -11   7   -3.00    2.60
   0  11  -7    0.80    3.60
   1  11  -7   93.19   10.40
   1 -11   7   60.49   11.70
  -1 -11  -7   83.09   11.10
   1  11  -7   74.79    9.30
  -1 -11  -7   65.79    8.70
  -1  11   7   87.39   10.80
  -1  11   7   67.39   10.90
   1  11   7   89.49   14.40
  -1 -11   7   81.69   10.60
   1  11   7   86.69   11.40
  -1 -11   7   59.69   10.30
  -1  11  -7   63.19   10.60
   1 -11  -7  102.89   13.20
  -1  11  -7   83.89    9.30
   2  11  -7   18.70    5.40
  -2 -11  -7   15.70    6.20
  -2  11   7   20.30    7.40
   2 -11   7    9.90    6.90
   2  11   7   18.10    6.10
   2 -11  -7   25.90    7.90
  -2 -11   7   23.20    7.20
  -2  11  -7   36.30    8.70
   2  11   7   21.40    9.30
  -3  11   7   13.80    6.40
   3  11  -7   10.60    5.00
   3 -11   7   24.70    9.90
  -3 -11  -7   18.80    7.70
   3  11   7   11.20    5.80
   3 -11  -7   35.20    9.50
  -3  11  -7   11.50    7.20
   3  11   7    9.80    8.50
  -3 -11   7   19.50    7.90
  -4  11   7   25.90    9.70
   4  11  -7   23.00    7.10
  -4 -11  -7   30.70    9.40
   4 -11   7   27.60   11.40
   4  11   7   37.70    9.00
   4  11   7   32.50   11.90
  -4 -11   7   35.10    8.10
  -4 -11   7   32.20   10.50
   4 -11  -7    9.40    7.50
   5 -11   7    9.30   10.20
  -5  11   7   11.50    7.90
   5  11  -7   20.40    7.70
  -5 -11  -7   20.60    9.70
   5 -11  -7   16.80    8.90
   5  11   7    9.00    9.20
   5  11   7   16.00    7.30
  -5 -11   7   14.40    9.00
  -5 -11   7   13.10    6.70
   6 -11   7   10.10   10.20
  -6  11   7   11.80   10.20
   6  11  -7    0.30    5.70
   6  11   7   12.50    7.90
  -6 -11   7   -3.10    5.20
   6 -11  -7   14.80   15.60
  -6 -11   7   18.00   15.10
   0  12  -7   93.09   10.00
   0 -12  -7   77.59   10.80
   0  12   7   82.89   11.80
   0  12  -7   65.79   10.20
   0 -12   7   70.69   11.80
  -1 -12  -7   21.00    5.70
   1 -12   7   34.50    9.30
   1  12  -7   26.70    6.00
  -1  12   7   20.40    6.80
  -1  12   7   22.60    6.50
  -1 -12   7   24.90    6.90
   1  12   7   28.60    7.10
   1 -12  -7   40.80    8.80
  -1  12  -7   38.60    8.30
   1  12   7   34.30   10.30
   2  12  -7    6.00    4.00
  -2  12   7   11.10    5.70
   2 -12   7    2.90    6.20
  -2 -12  -7   16.00    6.40
  -2  12  -7    6.10    5.90
   2  12   7    8.00    4.90
   2 -12  -7    2.70    4.80
   2  12   7   16.60    8.20
  -2 -12   7   15.10    6.70
  -3  12   7    9.50    6.20
   3  12  -7   17.10    6.00
   3 -12   7   19.00    9.60
  -3 -12  -7    8.70    6.60
   3 -12  -7   -0.70    4.70
  -3 -12   7    9.80    7.20
   3  12   7   -1.80    8.70
   3  12   7   16.50    6.50
   4 -12   7    0.30    6.50
   4  12  -7    3.90    5.30
  -4 -12  -7   -1.30    5.90
  -4  12   7   -4.60    5.70
   4  12   7    3.90    5.10
   4 -12  -7   -3.90    5.40
   4  12   7    1.10    8.50
  -4 -12   7   -2.00    6.00
   5  12  -7   -1.70    5.40
   5 -12   7    5.90    9.60
  -5 -12  -7   -3.90    7.00
  -5  12   7   13.70    8.60
  -5 -12   7   13.80    9.50
   5  12   7   12.40    7.60
   5  12   7    1.00    9.50
   5 -12  -7   15.80    9.50
  -5 -12   7    4.50    5.80
   0  13   7  202.88   21.30
   0  13   7  297.67   26.00
   0  13  -7  190.88   19.90
   0 -13  -7  196.48   19.90
   0 -13   7  226.28   22.90
   1 -13   7   57.09   12.10
  -1 -13  -7   49.40    9.40
   1  13  -7   42.90    7.80
  -1  13   7   51.29    9.90
  -1  13  -7   37.30    9.30
   1  13   7   52.89   10.30
   1 -13  -7   66.09   11.20
  -1 -13   7   54.99    9.70
   1  13   7   84.49   15.50
  -2  13   7    2.30    4.20
   2 -13   7   -0.20    6.10
   2  13  -7    1.90    3.90
  -2 -13  -7   -5.40    3.90
   2  13   7   -5.10    4.00
   2 -13  -7   -2.10    4.60
   2  13   7   -1.50    7.40
  -2 -13   7   -1.70    4.90
  -3 -13  -7   -7.40    5.00
   3 -13   7    9.10    7.50
   3  13  -7    4.10    5.20
  -3  13   7   -3.70    3.80
   3  13   7    2.40    5.10
   3  13   7   -4.20    7.30
  -3 -13   7   -1.90    5.50
   3 -13  -7    9.90    6.90
   4  13  -7    1.60    5.30
  -4 -13  -7    4.20    7.40
  -4  13   7   18.50    9.30
   4 -13   7    5.40    9.30
   4  13   7    7.30    5.70
   4 -13  -7    0.10    5.50
   4  13   7    9.50   10.60
  -4 -13   7   11.00    8.30
   5  13  -7    8.80    7.30
  -5  13   7    5.90    8.80
   5 -13   7   22.80   10.90
  -5 -13  -7   -8.00    6.50
   5  13   7    4.30    5.90
   5 -13  -7    2.40    6.70
  -5 -13   7   12.10    9.90
   5  13   7   -2.00    9.60
   0  14   7   26.60    7.50
  -1  14   7    7.90    5.80
  -1 -14  -7   11.10    5.10
   1 -14   7   13.20    7.40
   1  14   7    9.60    5.50
   1  14   7    6.00    8.40
   1 -14  -7   10.70    6.40
  -2  14   7    5.40    5.40
  -2 -14  -7    0.50    4.90
   2 -14   7    0.40    5.80
   2  14  -7    1.80    4.40
   2 -14  -7   -0.30    4.60
   2  14   7    7.00    5.40
   2  14   7   -7.50    7.40
  -2 -14   7    9.00    6.50
   3  14  -7   37.10    8.90
  -3  14   7   26.30    9.20
   3 -14   7   27.40   10.60
  -3 -14  -7   57.09   12.10
   3 -14  -7   32.90   10.30
   3  14   7   44.00   14.70
   3  14   7   31.60    9.10
  -3 -14   7   45.20   11.40
  -4 -14  -7   25.30   10.50
  -4  14   7   11.20    9.60
   4 -14   7   13.60   10.80
   4  14  -7   13.70    7.50
   4  14   7   21.40    8.20
   4 -14  -7   14.30    8.80
   4  14   7    3.80   10.30
  -4 -14   7   16.90   10.30
   0  15   7   -3.90    4.30
  -1  15   7    5.20    5.20
   1 -15   7    9.90    7.40
  -1 -15  -7    0.40    4.30
   1  15   7    0.70    4.50
   1 -15  -7    3.40    5.70
   1  15   7   14.00    8.60
   2 -15   7   -5.80    5.70
  -2 -15  -7    2.70    5.70
  -2  15   7    5.50    5.40
   2  15   7    5.20    5.70
   2  15   7   -1.20    8.90
   2 -15  -7    2.60    6.40
   3 -15   7    9.30    8.50
   3  15  -7    4.70    6.20
  -3 -15  -7   11.40    7.50
  -3  15   7    5.10    7.30
  -3 -15   7    3.10    7.40
   3  15   7    1.30   10.50
   3 -15  -7    0.80    7.10
   3  15   7    2.90    5.80
   4 -15   7   17.00   11.80
  -4 -15  -7    3.40    8.30
  -4  15   7    5.40    8.30
   4  15  -7   -0.20    6.00
  -4 -15   7    3.30    8.60
   4  15   7   -0.20    6.10
   4 -15  -7   15.70    9.50
   4  15   7   -0.90   11.40
   0  16   7    3.60    6.00
  -1  16   7   18.50    7.30
   1  16   7   -1.80    5.50
  -2 -16  -7    3.20    6.20
   2 -16   7   12.00    8.70
  -2  16   7    6.50    6.00
   2  16   7   -1.70    9.40
   2 -16  -7    6.20    6.20
   2  16   7   -0.30    4.70
  -3  16   7    7.20    7.20
  -3 -16  -7    2.30    7.00
   3 -16   7   11.30    9.30
   3 -16  -7   10.40    7.80
   3  16   7    5.80    6.50
   3  16   7   22.50   13.70
   4 -16   7    0.10    8.40
   4 -16  -7    1.00    7.90
   0  17   7    3.10    6.30
  -1  17   7   20.70    8.50
   1  17   7   24.20    9.40
  -2  17   7   11.70    7.80
   2  17   7    6.30    7.50
  -3 -17  -7    4.30    7.40
  -3  17   7   -2.80    7.10
   3 -17   7    1.20    8.70
   3  17   7  -10.40   11.80
   3 -17  -7   -2.10    7.00
   3  17   7   -2.40    5.70
   0  18   7    6.40    7.70
  -1  18   7    9.00    8.00
   1  18   7   -1.30    6.30
   0   0   8   86.99    8.80
   0   0   8   87.99    6.50
   0   0  -8   75.19    7.90
  -1   0   8  667.13   41.60
  -1   0  -8  659.13   41.60
   1   0   8  685.33   40.00
   1   0   8  679.53   42.20
   1   0  -8  703.13   41.70
  -1   0   8  668.73   42.20
   2   0  -8    2.10    2.80
  -2   0   8    0.40    2.70
  -2   0   8    1.60    2.60
  -2   0  -8    5.40    2.70
   2   0   8    1.10    1.70
   2   0   8    2.00    3.60
  -2   0  -8    2.00    1.70
  -2   0  -8    5.10    2.80
  -3   0  -8   77.99    9.90
   3   0  -8   88.39   10.20
   3   0   8   91.59   12.00
  -3   0   8   80.79   11.50
  -3   0  -8   74.19    8.80
  -3   0   8   86.69   11.60
  -3   0  -8   74.79    9.50
   3   0   8   70.89    8.80
  -4   0  -8   10.90    4.80
  -4   0  -8    2.20    3.20
  -4   0   8    9.80    5.70
   4   0   8    6.80    5.40
   4   0   8    2.50    3.50
  -4   0   8   10.90    5.70
   4   0   8   16.70    6.30
   4   0  -8    8.00    4.10
  -4   0  -8    8.70    4.10
   5   0   8  114.09   16.60
  -5   0  -8   99.69   13.50
   5   0   8   94.59   13.70
  -5   0  -8   93.39   13.10
  -5   0  -8   89.49   12.70
  -5   0   8  124.59   17.40
   5   0   8   92.19   14.80
   5   0  -8  113.79   14.40
  -5   0   8   77.79   13.60
   6   0  -8   10.20    5.70
   6   0   8    6.60    7.20
   6   0   8    8.30    6.60
  -6   0   8    6.40    7.20
  -6   0   8   17.20    9.00
  -6   0  -8    3.20    5.30
   6   0   8   -0.20    6.70
  -6   0  -8    9.40    5.90
  -7   0  -8   -7.20    5.80
  -7   0   8   -4.10    6.10
   7   0   8    3.60    6.70
  -7   0   8    8.40    8.90
   0  -1   8   39.90    4.10
   0  -1   8   37.90    5.40
   0   1   8   43.80    4.90
   0  -1  -8   46.80    5.80
   0   1   8   53.09    6.80
   0   1  -8   34.40    5.00
  -1   1   8  611.84   36.90
   1   1  -8  593.44   36.60
   1  -1   8  603.94   34.70
   1  -1   8  601.04   37.10
  -1  -1  -8  614.54   36.80
  -1   1   8  588.64   37.20
   1  -1  -8  606.54   37.10
   1   1   8  589.64   35.60
  -1   1  -8  568.24   36.80
  -1  -1   8  583.34   37.40
  -1  -1   8  574.04   36.50
   1   1   8  555.34   37.60
  -2   1   8  237.98   18.20
  -2  -1  -8  222.08   15.80
  -2   1   8  213.68   17.60
   2  -1   8  244.88   16.00
  -2  -1  -8  246.18   17.00
  -2  -1  -8  244.38   17.10
   2   1  -8  233.88   16.90
   2  -1   8  246.68   17.80
   2   1   8  255.07   16.60
   2  -1  -8  230.78   17.60
  -2   1  -8  237.18   16.50
  -2  -1   8  209.48   17.70
  -2   1  -8  236.48   15.70
  -2   1  -8  237.98   17.50
   2   1   8  225.68   18.60
  -2  -1   8  263.17   18.40
  -3   1   8   10.70    5.00
  -3   1   8   16.80    5.40
  -3  -1  -8   25.10    5.00
  -3  -1  -8   22.20    5.30
   3  -1   8   21.50    4.70
  -3  -1  -8   15.00    4.40
   3  -1   8   28.30    6.40
   3   1  -8   16.50    4.70
   3   1   8   19.60    4.90
  -3   1  -8   27.90    5.10
   3  -1  -8   21.00    5.40
  -3  -1   8   27.30    6.30
  -3   1  -8   19.30    5.10
  -3  -1   8   28.80    6.90
   3   1   8   15.10    5.90
  -4   1   8   50.69    9.70
   4   1  -8   58.59    8.80
  -4  -1  -8   51.29    8.60
  -4  -1  -8   56.79    9.00
   4  -1   8   30.30    9.00
   4  -1   8   68.19   10.80
   4  -1   8   40.90    7.80
  -4  -1  -8   57.79    9.10
  -4   1   8   53.49   10.80
   4   1   8   43.00    9.50
  -4  -1   8   42.10    9.60
   4   1   8   43.30    9.20
  -4   1  -8   68.69    8.90
  -4   1  -8   37.40    7.50
  -4   1  -8   53.59    9.00
   4   1   8   41.70    8.30
  -4  -1   8   58.59   10.70
   4  -1  -8   47.00    8.80
   5  -1   8   19.90    6.70
  -5  -1  -8   20.20    6.00
  -5   1   8   12.40    7.30
  -5   1   8   32.20    8.80
  -5  -1  -8   15.60    6.00
  -5  -1  -8   25.00    6.80
   5   1  -8   22.00    6.40
   5  -1   8   17.20    7.50
   5  -1   8    8.50    6.70
  -5   1  -8   14.50    5.90
   5  -1  -8   11.00    5.50
  -5   1  -8   21.90    6.30
   5   1   8   23.60    9.20
  -5  -1   8   10.10    7.10
   5   1   8    6.40    5.40
   5   1   8    9.20    5.80
  -5  -1   8   10.50    5.80
  -5   1  -8   22.00    6.20
  -6   1   8   30.60   10.20
  -6   1   8   14.20    7.50
   6  -1   8   34.20   10.60
   6  -1   8   25.30    8.80
  -6  -1  -8   29.10    8.40
  -6  -1  -8   32.20    9.30
   6  -1   8   29.90    9.80
  -6   1  -8   26.20    7.80
  -6   1  -8   31.10    8.30
  -6  -1   8    7.90    7.40
   6   1   8   29.30   10.30
   6  -1  -8   16.10    6.80
   6   1   8   26.70    9.10
  -6  -1   8   24.00    9.50
  -7   1   8   13.70    8.50
  -7  -1  -8   31.60   11.30
  -7  -1  -8   17.50    8.30
   7  -1   8   18.60    8.50
  -7   1   8   10.70    8.40
  -7  -1   8   13.20    9.10
  -7  -1   8   26.90   11.10
   7   1   8   25.90   10.00
   7   1   8   23.50   14.40
  -7   1  -8   15.20    7.90
   0   2  -8  595.64   36.30
   0  -2   8  580.74   34.40
   0  -2   8  584.94   36.30
   0  -2  -8  581.74   36.30
   0   2   8  572.84   36.90
   0   2   8  599.84   35.70
   0   2  -8  584.64   34.10
   1  -2   8  112.49    6.90
  -1  -2  -8  112.69    9.10
   1  -2   8  113.99    7.30
  -1   2   8   96.99   10.20
   1  -2   8  115.49    9.20
   1   2  -8  108.49    8.90
  -1   2   8  124.59    9.70
  -1  -2   8   96.39   10.50
  -1   2  -8  116.09   11.10
   1   2   8  104.69    8.50
  -1  -2   8   96.09    8.80
   1  -2  -8  113.29    9.70
   1   2   8   93.79   11.00
  -2   2   8   95.59   10.90
  -2   2   8  113.89   12.20
   2  -2   8   95.19   10.30
  -2  -2  -8  111.89    9.20
   2  -2   8  102.09    8.10
  -2  -2  -8  100.89   10.50
   2   2  -8  107.09   10.10
  -2  -2   8   99.49   11.20
  -2  -2   8   99.19   11.60
   2   2   8  100.09    8.80
   2  -2  -8  122.89   12.40
  -2   2  -8   92.89    7.80
   2   2   8   96.59   12.30
  -2   2  -8  101.59   11.30
   3   2  -8  164.78   12.90
  -3  -2  -8  136.19   12.30
  -3  -2  -8  126.59   14.20
  -3  -2  -8  177.88   13.20
  -3   2   8  164.88   17.20
  -3   2   8  135.79   14.90
   3  -2   8  191.98   14.50
  -3   2  -8  162.78   16.10
   3   2   8  146.29   17.10
  -3   2  -8  170.28   12.80
  -3  -2   8  130.69   15.60
  -3   2  -8  153.08   12.10
   3   2   8  145.49   12.90
  -3  -2   8  137.09   15.90
   3  -2  -8  175.88   14.60
  -4   2   8   21.60    7.00
   4  -2   8   21.70    7.50
   4   2  -8   28.40    5.90
  -4  -2  -8   29.10    6.40
   4  -2   8   22.40    6.60
  -4   2   8   18.30    6.50
  -4  -2  -8   26.90    6.90
   4  -2  -8   27.20    7.30
  -4   2  -8   33.80    7.80
  -4   2  -8   33.10    6.30
  -4  -2   8   37.70    8.70
   4   2   8   40.20    9.70
  -4  -2   8   22.30    7.70
   4   2   8   43.80    8.10
   4   2   8   20.10    6.40
  -4   2  -8   39.30    7.50
  -5   2   8   16.40    7.50
   5  -2   8   39.80    9.70
  -5   2   8    9.00    5.60
   5  -2   8   19.00    8.60
  -5  -2  -8   15.30    5.60
  -5  -2  -8   21.60    6.90
  -5  -2  -8    7.60    5.60
   5   2  -8   14.20    5.30
   5   2   8   21.60    7.10
   5  -2  -8   19.70    7.30
  -5   2  -8    5.40    4.50
  -5  -2   8   20.30    8.40
  -5   2  -8   34.10    8.70
   5   2   8    9.80    8.10
  -5  -2   8   17.20    8.10
  -5   2  -8   19.90    7.10
   5   2   8   21.00    6.70
  -6   2   8    6.00    6.40
   6  -2   8    0.30    6.70
  -6  -2  -8    0.90    5.30
  -6   2   8    8.80    7.70
  -6  -2  -8    3.40    5.70
   6   2   8   18.70    9.80
  -6   2  -8    9.30    6.00
   6   2   8   12.60    7.10
  -6  -2   8   11.70    7.60
  -6  -2   8    4.70    7.40
   6  -2  -8   14.90    6.80
   7  -2   8   -0.80    7.80
   7  -2   8   11.30    7.90
  -7  -2  -8   19.10    9.80
  -7  -2  -8   12.80    7.60
  -7   2   8    2.50    8.80
   7  -2  -8    7.70    7.40
  -7   2  -8    4.00    6.90
   7   2   8   13.10    7.80
   7   2   8   10.60   10.90
  -7  -2   8   -0.30    8.30
  -7  -2   8    5.70    8.30
   0  -3   8  166.78   10.50
   0   3   8  179.48   13.80
   0   3  -8  169.28   10.50
   0  -3   8  185.18   13.00
   0   3  -8  153.88   12.50
   0   3   8  180.98   12.60
   0  -3  -8  169.58   12.80
   1   3  -8  535.35   32.20
  -1   3   8  523.55   33.00
  -1  -3  -8  499.75   32.00
   1  -3   8  523.15   32.00
  -1  -3  -8  496.15   32.70
  -1   3   8  526.45   33.00
   1   3   8  530.85   34.60
  -1  -3   8  508.35   33.40
   1  -3  -8  531.45   33.40
   1   3   8  517.45   32.10
  -1  -3   8  499.85   32.10
  -1   3  -8  495.75   33.00
  -2   3   8  143.79   14.10
   2  -3   8  129.89    9.80
   2   3  -8   93.89    8.90
  -2  -3  -8  126.29   12.10
  -2   3   8  119.89   12.20
  -2  -3   8   90.69   11.70
  -2   3  -8  113.49   11.90
   2   3   8  123.49   14.40
  -2   3  -8   98.59    8.30
   2   3   8  109.29    9.60
   2  -3  -8  121.89   12.80
  -2  -3   8  112.79   12.00
   3  -3   8  121.59   15.60
   3  -3   8  132.39   13.10
  -3  -3  -8  118.09   13.80
  -3   3   8  127.39   15.20
   3   3  -8  127.39   10.80
  -3   3   8  140.59   14.80
  -3  -3  -8  133.89   12.80
  -3  -3  -8  128.29   12.70
  -3  -3   8  111.19   13.90
  -3   3  -8  118.89   12.20
  -3   3  -8  143.59   15.50
   3   3   8  143.69   13.80
   3   3   8  130.39   16.20
  -3   3  -8  141.79   10.70
   3  -3  -8  143.39   15.70
  -3  -3   8  148.79   16.50
   4  -3   8   23.40    7.90
  -4   3   8   42.20    8.20
  -4  -3  -8   49.30    8.50
   4   3  -8   39.30    6.50
  -4  -3  -8   38.40    8.00
  -4   3   8   42.60    9.60
  -4  -3  -8   46.80    7.40
   4  -3   8   47.40    8.50
  -4  -3   8   33.10    8.50
   4   3   8   36.20    7.70
  -4  -3   8   43.10    9.60
   4  -3  -8   33.30    8.60
  -4   3  -8   28.60    7.40
  -4   3  -8    9.90    4.50
   4   3   8   56.69    9.10
   4   3   8   49.70   10.80
  -4   3  -8   39.50    6.30
  -5  -3  -8   40.50    9.10
  -5   3   8   41.90    9.60
  -5  -3  -8   53.69    9.70
  -5  -3  -8   64.69    9.70
   5  -3   8   66.19   13.90
  -5   3   8   55.29   11.80
  -5   3  -8   54.49   10.70
   5   3   8   47.20    9.70
  -5  -3   8   62.49   12.80
   5   3   8   47.70   12.50
   5  -3  -8   55.89   11.30
   5   3   8   53.19   10.90
  -5  -3   8   42.20   10.90
  -5   3  -8   37.10   10.50
  -5   3  -8   55.19   10.20
  -6   3   8   36.30   11.90
  -6   3   8   39.10   10.30
  -6  -3  -8   35.10    9.10
  -6  -3  -8   50.09   10.60
   6  -3   8   49.80   12.90
   6   3   8   44.50   14.30
   6   3   8   41.10    9.90
  -6   3  -8   36.50   10.00
   6  -3  -8   41.50   10.70
  -6  -3   8   49.99   12.40
  -6  -3   8   34.40   10.30
  -7   3   8   28.50   11.00
  -7  -3  -8   16.80    8.80
   7  -3   8   20.10   12.90
   7  -3   8   23.90   11.10
  -7  -3  -8   27.20    9.40
   7   3   8   15.20    8.40
   7  -3  -8   27.70   10.60
  -7  -3   8   32.40   12.20
   7   3   8   23.30   13.10
  -7  -3   8   13.60    9.80
  -7   3  -8   35.90   16.10
   0   4   8  335.97   22.10
   0  -4   8  315.27   22.10
   0   4   8  318.57   23.20
   0   4  -8  330.37   20.00
   0   4  -8  335.07   19.70
   0   4  -8  348.57   22.50
   0  -4  -8  363.46   22.70
   1   4  -8  236.08   16.20
   1  -4   8  227.88   15.80
  -1  -4  -8  221.88   16.10
  -1  -4  -8  241.78   17.10
  -1   4   8  248.48   17.40
  -1   4   8  244.38   17.20
  -1   4  -8  251.57   17.70
   1  -4  -8  236.68   17.70
  -1  -4   8  254.77   17.90
   1   4   8  223.88   18.60
   1   4   8  233.28   16.60
  -1  -4   8  216.88   15.90
   2   4  -8  292.67   19.10
  -2  -4  -8  299.87   21.10
  -2  -4  -8  269.57   19.00
   2  -4   8  280.77   18.90
  -2   4   8  256.17   20.10
  -2   4   8  272.57   21.20
   2   4   8  278.47   19.90
  -2   4  -8  291.07   21.50
   2  -4  -8  296.57   21.90
  -2   4  -8  300.67   18.60
  -2  -4   8  293.07   22.00
  -2  -4   8  295.97   20.80
   2   4   8  290.57   23.10
  -3  -4  -8  297.57   20.30
   3  -4   8  264.87   20.00
   3   4  -8  291.57   19.80
   3  -4   8  300.57   24.70
  -3   4   8  311.07   21.90
  -3  -4  -8  301.97   22.50
  -3   4   8  305.17   23.70
   3  -4  -8  257.07   22.70
   3   4   8  263.97   24.50
  -3  -4   8  288.17   22.50
  -3  -4   8  286.57   23.40
  -3   4  -8  320.07   21.00
   3   4   8  286.67   21.40
  -3   4  -8  300.47   23.00
  -4  -4  -8   31.00    7.20
  -4  -4  -8   38.30    8.40
  -4   4   8   29.50    7.60
  -4  -4  -8   48.90    7.30
   4  -4   8   40.40    7.90
   4   4  -8   53.09    6.90
   4  -4   8   55.79   11.70
  -4   4   8   44.50    9.60
   4   4   8   33.40    7.20
   4   4   8   40.80   10.90
  -4   4  -8   42.90    7.90
   4   4   8   35.80    8.00
  -4  -4   8   43.60    9.60
   4  -4  -8   42.30    9.20
  -4   4  -8   31.40    7.90
  -4   4  -8   33.20    5.50
  -4  -4   8   57.29   11.30
  -5  -4  -8   28.40    7.10
   5  -4   8   27.50   10.00
  -5  -4  -8   37.70    9.20
  -5   4   8   20.20    7.30
  -5   4   8    8.30    6.20
  -5  -4   8   17.70    7.30
   5  -4  -8   30.80    9.30
   5   4   8   12.50    8.10
  -5   4  -8   20.60    6.80
  -5  -4   8   22.10    8.70
   5   4   8    6.80    5.30
  -5   4  -8   22.10    7.20
  -6   4   8   22.40   10.10
  -6  -4  -8   31.70    9.90
   6  -4   8   40.10   12.50
  -6  -4  -8   27.90    8.40
  -6   4  -8   26.90    8.60
  -6  -4   8   15.80    8.50
   6   4   8   15.10   10.00
  -6  -4   8   19.00    8.60
   6   4   8   31.50    9.20
   6  -4  -8   24.50    9.40
  -7   4   8   -6.80    7.00
   7  -4   8   19.60   10.10
  -7  -4  -8    5.00    6.40
  -7  -4  -8   16.20    9.50
   7   4   8    9.30    7.60
   7  -4  -8    5.40    7.60
  -7  -4   8    7.40    8.60
  -7  -4   8    1.20    7.90
   7   4   8    7.40   11.60
   0  -5  -8  113.39   10.90
   0   5  -8  108.49    9.30
   0   5   8   73.39   10.00
   0  -5   8  108.59    9.10
   0   5   8  117.39   10.90
   0   5  -8  101.99    6.80
   1  -5   8   70.99    4.60
  -1   5   8   50.49    7.50
   1   5  -8   77.49    8.00
   1   5  -8   71.09    7.40
  -1   5   8   66.79    8.60
  -1  -5  -8   69.79    8.70
   1  -5   8   80.19    7.60
   1  -5  -8   94.99   10.60
  -1  -5   8   80.89    6.70
   1   5   8   78.99   10.80
  -1   5  -8   72.49    4.90
   1   5   8   79.39    8.80
  -1   5  -8   55.09    8.10
  -1  -5   8   81.39   10.00
  -2  -5  -8   12.40    4.40
  -2   5   8   13.10    4.10
  -2   5   8    7.90    3.90
   2  -5   8   10.90    2.80
   2   5  -8    9.60    2.80
  -2  -5  -8   13.10    3.20
  -2  -5   8    9.20    4.70
   2   5   8    4.60    5.10
  -2  -5   8    8.50    3.50
   2  -5  -8    9.00    4.40
  -2   5  -8   11.40    2.80
  -2   5  -8   11.50    4.80
   2   5   8   13.40    4.00
   3  -5   8   92.89    8.80
   3   5  -8  105.09    9.10
  -3   5   8   74.19   11.50
  -3  -5  -8   84.79    8.90
   3  -5   8   78.49   13.30
  -3  -5  -8   84.29   11.30
   3   5   8   74.59   12.60
   3  -5  -8   51.99   10.20
  -3   5  -8   65.39    8.70
   3   5   8   74.79   10.10
  -3  -5   8   67.29   10.30
  -3  -5   8   53.29   10.30
  -3   5  -8  105.29   13.00
  -4  -5  -8   32.40    8.00
  -4  -5  -8   42.20    7.60
  -4   5   8   15.00    5.00
  -4   5   8   36.00    9.20
   4  -5   8   33.90   10.20
  -4  -5  -8   24.40    5.30
  -4   5  -8   34.00    7.10
   4  -5  -8   40.50    9.10
  -4  -5   8   18.30    6.90
   4   5   8   29.00    7.00
  -4   5  -8   36.30    9.50
   4   5   8   32.60    7.50
   4   5   8   37.00   11.00
  -4  -5   8   37.60    9.80
  -5   5   8   43.60   11.00
   5  -5   8   18.90   10.10
  -5  -5  -8   28.20    8.30
  -5  -5  -8   25.70    7.00
  -5   5   8   36.20    8.60
   5  -5  -8   27.30    9.20
  -5   5  -8    3.10    4.20
   5   5   8   36.40   11.60
  -5  -5   8   20.40    7.90
  -5   5  -8   29.30    8.90
   5   5   8   17.00    6.70
  -5  -5   8   18.60    8.00
  -6  -5  -8    7.50    7.10
  -6   5   8   10.60    8.90
  -6  -5  -8    6.60    5.90
   6  -5   8   24.40   10.40
   6   5   8   16.60    7.50
  -6  -5   8   22.40    9.40
  -6  -5   8   21.30    9.20
   6   5   8   17.40   10.50
   6  -5  -8   16.50    8.40
  -7  -5  -8    8.90    8.80
  -7  -5  -8   25.00    9.60
  -7   5   8   18.90    9.90
   7  -5   8   48.50   14.30
   7   5   8   16.30    9.20
  -7  -5   8   21.80   10.00
   7   5   8   34.50   14.20
   7  -5  -8   23.30   10.40
  -7  -5   8   16.70   10.10
   0  -6  -8   18.30    4.50
   0   6   8   15.20    3.90
   0   6   8   16.30    4.70
   0  -6   8   17.10    4.10
   0   6  -8   13.40    2.20
   0   6  -8   10.20    3.50
   1   6  -8  174.78   13.40
   1  -6   8  166.98   12.80
  -1  -6  -8  207.98   15.00
  -1  -6  -8  197.68   13.70
  -1   6   8  176.98   14.40
  -1   6   8  183.48   14.80
   1   6  -8  176.68   13.00
  -1  -6   8  213.68   15.80
   1  -6  -8  186.78   15.40
  -1  -6   8  170.08   12.70
  -1   6  -8  192.28   15.40
   1   6   8  171.08   18.10
  -1   6  -8  183.28   11.80
   1   6   8  183.88   14.30
   2   6  -8    3.50    2.10
  -2   6   8    1.30    1.50
  -2  -6  -8    4.40    2.30
   2  -6   8   -3.50    3.20
   2  -6   8    7.40    2.10
  -2  -6  -8    3.60    3.30
   2   6  -8    6.10    3.40
  -2   6   8    5.40    3.70
  -2   6  -8    3.60    2.40
   2  -6  -8    2.70    3.80
   2   6   8    2.10    3.00
  -2  -6   8    1.70    3.30
  -2   6  -8   -0.60    3.60
  -2  -6   8    4.40    3.10
   2   6   8    5.90    4.70
  -3   6   8  158.88   18.10
  -3  -6  -8  181.08   18.10
  -3  -6  -8  149.99   12.30
  -3   6   8  192.18   14.80
   3   6  -8  161.88   12.10
   3  -6   8  148.69   19.80
  -3   6  -8  163.08   13.60
   3   6   8  188.98   15.30
  -3  -6   8  168.98   19.20
   3  -6  -8  165.48   18.70
  -3  -6   8  159.88   17.10
   3   6   8  142.69   19.10
  -3   6  -8  169.68   18.50
  -4   6   8   37.90    9.90
   4  -6   8   50.69   11.50
  -4  -6  -8   59.09   11.10
  -4   6   8   75.39   10.60
   4  -6  -8   47.40   10.50
  -4   6  -8   53.79   10.70
  -4   6  -8   49.30    8.90
  -4  -6   8   66.79   12.50
   4   6   8   37.10   11.20
  -4  -6   8   63.49   11.00
   4   6   8   35.00    8.20
  -5  -6  -8   28.30    7.50
  -5   6   8   31.70   10.00
  -5  -6  -8   43.70   10.00
   5  -6   8   36.10   11.60
  -5   6  -8   34.70    8.50
   5   6   8   34.70   11.00
  -5   6  -8   27.40    8.70
   5  -6  -8   29.60    9.00
  -5  -6   8   20.40    8.30
   5   6   8   40.80    9.20
  -5  -6   8   27.40    9.00
   6  -6   8   13.00    9.30
  -6  -6  -8    8.70    6.30
   6   6  -8   -6.00    5.20
  -6   6   8    6.90    8.00
  -6  -6  -8   -4.10    5.00
   6   6   8   -6.30    7.10
  -6  -6   8    2.60    7.40
  -6  -6   8   -3.30    5.60
   6   6   8    0.60    6.00
   6  -6  -8   -3.50    5.10
  -7  -6  -8   25.70    9.90
   7  -6   8   17.90   11.70
   7   6  -8   18.50    9.40
  -7  -6  -8   14.70   10.00
  -7   6   8   23.50   12.20
  -7  -6   8   25.80   11.80
   7  -6  -8    1.20    8.20
   7   6   8   11.60   12.90
   7   6   8   18.50    9.00
  -7  -6   8   31.70   11.50
   0   7   8    5.20    3.10
   0   7  -8    7.20    3.20
   0   7   8   -2.30    2.90
   0   7  -8    5.20    1.90
   0  -7  -8   -1.10    2.30
   0  -7   8    6.10    3.10
   1  -7   8  102.89    8.50
  -1  -7  -8   94.29   11.10
  -1   7   8  119.79   12.30
   1   7  -8  105.29    8.70
   1   7  -8  110.89    9.30
  -1   7   8   81.69   10.80
  -1  -7  -8  105.79    9.10
  -1  -7   8   95.69   11.70
   1   7   8   94.69   13.10
   1   7   8   86.59   10.80
  -1   7  -8  112.89    7.80
   1  -7  -8  114.59   12.70
  -1   7  -8  107.59   12.00
  -2   7   8  196.38   15.80
  -2  -7  -8  215.18   14.70
   2  -7   8  199.48   13.30
   2  -7   8  238.48   24.10
  -2  -7  -8  204.48   17.30
  -2   7   8  223.18   18.10
   2   7  -8  194.58   14.40
   2   7  -8  232.78   16.50
  -2  -7   8  200.28   15.70
   2   7   8  175.58   20.70
   2  -7  -8  242.38   19.20
  -2  -7   8  209.28   20.90
   2   7   8  209.18   16.60
  -2   7  -8  212.78   18.00
  -2   7  -8  202.28   14.70
  -3   7   8   54.69   10.60
  -3  -7  -8   67.09   10.90
  -3   7   8   62.79    8.90
  -3  -7  -8   63.19    8.00
   3   7  -8   61.19    9.80
   3  -7   8   54.99   12.40
   3   7   8   89.79   11.20
  -3   7  -8   75.79   12.10
  -3  -7   8   56.09   10.50
  -3   7  -8   57.89    8.30
  -3  -7   8   44.30    8.60
   3   7   8   77.09   13.70
   3  -7  -8   67.39   11.50
   4  -7   8   95.09   16.70
  -4  -7  -8  108.49   15.50
  -4   7   8  139.89   18.60
   4   7  -8  124.19   16.10
  -4   7   8  114.19   13.50
   4   7   8   87.39   17.20
  -4   7  -8  108.49   13.50
  -4   7  -8  129.99   17.30
   4  -7  -8  144.29   18.50
  -4  -7   8  119.29   17.20
   4   7   8  118.49   15.00
  -4  -7   8   93.99   14.00
  -5  -7  -8    4.50    6.10
   5   7  -8   -2.30    4.10
   5  -7   8   -4.70    6.30
  -5   7   8   -1.70    5.30
   5   7   8    8.50    5.10
  -5  -7   8   -0.80    4.60
  -5   7  -8   -0.20    6.00
  -5  -7   8   -3.40    5.20
   5   7   8   -2.20    6.80
   5  -7  -8    2.60    4.80
  -6  -7  -8    0.50    6.20
   6   7  -8   14.60    7.40
   6  -7   8    2.10    8.30
  -6   7   8    8.20    7.90
  -6  -7  -8    1.10    4.20
  -6  -7   8    4.60    7.70
   6   7   8   -1.80    9.40
   6   7   8    2.30    6.00
   6  -7  -8    3.60    6.90
  -6  -7   8    3.40    6.40
   7  -7   8    9.60    9.80
   7  -7  -8    7.90    9.20
   0   8   8  288.17   21.60
   0   8   8  312.77   23.10
   0   8  -8  297.27   19.00
   0  -8   8  278.87   20.80
   0   8  -8  298.57   21.40
   0  -8  -8  301.37   21.50
  -1  -8  -8  148.09   11.70
  -1   8   8  148.29   15.30
   1   8  -8  147.89   11.30
   1  -8   8  117.59   15.70
   1   8  -8  152.28   12.00
  -1  -8  -8  144.99   15.00
   1  -8   8  138.89   11.00
  -1  -8   8  133.09   14.80
  -1   8  -8  149.88   10.60
   1   8   8  159.88   15.30
  -1   8  -8  140.99   15.30
   1  -8  -8  148.99   15.60
   1   8   8  154.48   18.20
  -2  -8  -8   46.90    5.70
   2  -8   8   41.30    9.60
  -2   8   8   48.80    7.40
  -2  -8  -8   48.00    8.80
  -2   8   8   32.80    7.70
   2   8  -8   35.50    5.40
   2   8  -8   36.00    6.30
   2   8   8   59.99   11.40
  -2  -8   8   23.40    7.20
   2  -8  -8   53.89    9.80
   2   8   8   32.70    6.70
  -2   8  -8   34.80    5.60
  -2   8  -8   37.50    8.30
  -2  -8   8   41.40    6.40
   3  -8   8   87.49   16.00
  -3   8   8   92.29   11.00
   3   8  -8   84.39   11.50
  -3  -8  -8   80.79   12.70
  -3   8   8   78.19   12.50
   3   8   8   69.69   14.00
   3   8   8   95.99   12.60
  -3  -8   8   99.59   14.70
  -3   8  -8   88.19   10.60
   3  -8  -8   89.69   14.00
  -3   8  -8   72.89   12.30
  -3  -8   8   91.79   11.40
   4   8  -8   36.40    8.30
  -4  -8  -8   60.99   11.50
   4  -8   8   19.40   10.50
  -4   8   8   27.50    9.20
   4   8   8   46.30    9.40
  -4  -8   8   56.89   10.30
   4   8   8   19.90    9.70
   4  -8  -8   19.00    7.40
  -4   8  -8   23.20    8.20
  -4  -8   8   24.60    8.70
   5  -8   8   14.30   10.70
   5   8  -8   17.70    7.50
  -5   8   8   11.10    7.20
  -5  -8  -8   20.90    7.90
  -5  -8   8    9.80    6.50
   5   8   8   19.70    7.70
   5  -8  -8   11.30    7.80
  -5  -8   8   15.30    8.80
  -5   8  -8   26.30    9.70
   5   8   8   -3.40    6.60
  -6   8   8   16.50    9.40
  -6  -8  -8    6.30    7.90
   6  -8   8   10.80    9.80
   6   8  -8    3.90    6.50
   6   8   8   17.50   12.10
   6   8   8    0.30    6.20
   6  -8  -8    3.50    7.60
  -6  -8   8   13.50    8.70
  -6  -8   8    1.80    6.60
   0   9   8   64.79    9.30
   0  -9  -8   57.59    8.80
   0   9  -8   57.19    8.60
   0  -9   8   73.29    9.10
   0   9   8   75.29   11.30
   0   9  -8   66.39    6.90
   1  -9   8    5.30    4.40
   1   9  -8   12.10    3.60
  -1  -9  -8    8.30    3.60
   1  -9   8    7.50    2.80
  -1   9   8    9.20    4.30
  -1  -9  -8   10.70    3.70
  -1   9   8   12.40    4.70
   1   9  -8    3.20    3.00
  -1   9  -8    6.00    2.60
   1   9   8   13.10    6.10
   1  -9  -8    6.40    4.30
  -1  -9   8    4.80    4.10
  -1   9  -8    5.10    4.20
   1   9   8    5.60    3.80
  -2  -9  -8    1.60    3.60
  -2  -9  -8   -1.00    1.90
   2   9  -8    0.20    2.50
   2  -9   8    4.20    5.30
  -2   9   8   -5.30    3.00
  -2   9   8    1.00    3.00
  -2   9  -8   -2.90    2.10
   2   9   8   -5.10    4.10
  -2   9  -8    2.00    4.20
  -2  -9   8    3.40    4.30
   2  -9  -8   -0.30    3.70
   2   9   8    7.00    4.00
  -3  -9  -8    0.60    3.80
  -3   9   8    7.60    5.20
   3  -9   8   18.70    7.80
   3   9  -8    8.00    4.40
  -3  -9   8    5.60    4.90
   3  -9  -8   -3.20    3.50
  -3   9  -8    4.00    5.30
  -3  -9   8   -3.10    2.70
   3   9   8    1.00    3.60
   3   9   8   -1.30    4.80
  -4  -9  -8   12.40    7.00
   4  -9   8   58.49   14.20
   4   9  -8   36.30    8.70
  -4   9   8   48.20   11.40
  -4  -9   8   62.79   10.40
   4   9   8   34.50   11.50
   4  -9  -8   60.89   12.60
   4   9   8   55.79   10.20
  -4  -9   8   59.79   12.60
  -4   9  -8   31.60    9.30
   5   9  -8   23.50    8.10
  -5   9   8   28.40   10.70
  -5  -9  -8   26.10    9.30
   5  -9   8   40.50   13.30
  -5  -9   8   60.89   14.20
   5  -9  -8   29.70   10.40
  -5  -9   8   37.90    9.70
   5   9   8   23.30    7.90
   6   9  -8   55.39   12.90
   6  -9   8   48.30   14.60
  -6   9   8   27.40   11.60
  -6  -9  -8   15.50    9.90
  -6  -9   8   57.69   13.00
  -6  -9   8   45.40   14.50
   6  -9  -8   29.70   11.90
   6   9   8   38.80   10.80
   6   9   8   58.79   17.70
   0 -10  -8   84.79   11.00
   0  10   8  108.39   12.90
   0 -10   8  109.29   11.70
   0  10  -8   93.49    9.30
   0  10   8  103.89   14.40
   0  10  -8  102.79   12.20
  -1  10   8   91.39   11.40
   1 -10   8  100.59   14.70
  -1 -10  -8   84.79    9.70
  -1 -10  -8   79.09   10.60
  -1  10   8   84.69   11.70
   1  10  -8   81.39   10.00
   1  10  -8   82.29    9.20
  -1  10  -8   78.99   11.50
  -1 -10   8   78.99   11.40
   1  10   8   88.09   11.40
   1 -10  -8  119.59   14.10
  -1  10  -8   87.99    9.00
  -1 -10   8   82.09   11.00
   1  10   8   85.69   14.10
  -2  10   8  134.59   13.50
  -2 -10  -8  126.19   15.60
  -2  10   8  142.19   16.70
   2 -10   8  184.28   21.90
   2  10   8  127.89   15.20
   2 -10  -8  131.69   17.30
  -2  10  -8  126.59   16.50
   2  10   8  103.99   17.90
  -2 -10   8  112.39   15.60
  -3  10   8   18.20    7.30
   3 -10   8   24.80   10.20
  -3 -10  -8   27.90    7.90
   3  10  -8   24.00    6.50
  -3  10  -8   29.20    8.40
   3  10   8   30.20    9.80
   3 -10  -8   40.20   10.10
  -3 -10   8   43.40    7.70
   3  10   8   31.60    8.00
  -3 -10   8   23.40    8.40
   4  10  -8   13.80    5.70
   4 -10   8   14.30    9.20
  -4  10   8   18.40    8.00
  -4 -10  -8   16.80    7.20
   4  10   8   18.90   10.10
  -4  10  -8   25.20    9.20
   4  10   8   16.20    6.40
  -4 -10   8   12.00    7.90
  -4 -10   8    7.40    4.80
   4 -10  -8    9.80    7.40
  -5  10   8   19.00    9.20
   5 -10   8   21.20   10.70
   5  10  -8   13.10    7.40
  -5 -10  -8   27.40   10.40
   5  10   8   28.70    9.20
  -5 -10   8    8.70    7.70
  -5 -10   8   20.50    7.80
   5  10   8   30.70   12.40
   5 -10  -8   18.70    9.00
   6 -10   8    5.90    9.30
   6  10  -8   -2.80    6.20
  -6 -10  -8    8.00    8.50
  -6  10   8    8.80    9.50
   6  10   8    2.10    5.90
   6  10   8   -6.20    9.90
  -6 -10   8    7.90    7.60
   6 -10  -8   -1.10    7.80
  -6 -10   8    0.50    8.80
   0 -11   8    7.60    4.10
   0  11   8    1.60    4.20
   0 -11   8   10.40    4.50
   0  11   8   15.30    6.60
   0 -11  -8    0.50    2.10
   0  11  -8    6.80    4.20
   0  11  -8    7.90    3.20
  -1 -11  -8   54.59    7.60
  -1  11   8   43.60    8.30
   1 -11   8   50.09   10.50
  -1  11   8   41.40    8.50
   1  11  -8   58.59    7.60
   1  11  -8   51.59    7.80
  -1 -11  -8   52.19    9.00
   1  11   8   47.50    9.20
  -1 -11   8   46.90    9.10
  -1  11  -8   42.30    8.80
  -1 -11   8   36.00    7.80
   1  11   8   49.60   12.10
   1 -11  -8   61.79   10.40
   2 -11   8   26.30    8.90
  -2  11   8   32.30    8.20
  -2 -11  -8   39.10    8.60
   2  11  -8    1.70    2.60
   2 -11  -8   19.30    7.10
  -2 -11   8   14.10    6.40
   2  11   8   20.00    6.30
   2  11   8   17.10    9.00
  -2  11  -8   22.90    7.60
   3  11  -8   10.20    5.00
  -3 -11  -8    1.60    4.60
  -3  11   8    1.80    4.60
   3 -11   8    6.80    7.40
  -3 -11   8    6.40    6.30
   3  11   8   -2.10    5.40
  -3  11  -8    4.80    5.80
   3  11   8   10.30    6.10
   3 -11  -8   22.30    8.50
  -4  11   8   25.20    9.60
   4  11  -8   24.00    7.40
  -4 -11  -8   33.60    9.50
   4 -11   8   16.90   10.00
  -4 -11   8    8.60    5.30
  -4 -11   8   12.70    8.10
   4  11   8   21.30   10.00
   4  11   8    5.70    4.90
   4 -11  -8    9.20    6.40
  -5 -11  -8   38.60   12.20
   5 -11   8   24.10   10.80
  -5  11   8   69.29   15.20
   5  11  -8   27.60    9.00
  -5 -11   8   29.20    8.70
   5  11   8   35.80    9.90
   5 -11  -8   33.00   11.20
  -5 -11   8   43.10   12.80
   5  11   8   53.69   16.10
   6  11  -8   19.70    8.50
  -6  11   8    3.80    9.30
  -6 -11   8    0.60    6.00
   0 -12   8   11.70    5.30
   0  12   8    5.10    5.20
   0  12  -8   16.20    5.70
   0 -12  -8   14.30    5.60
   0  12   8   19.70    6.30
  -1 -12  -8   14.90    5.30
  -1  12   8   11.80    6.00
   1  12  -8    9.10    3.90
  -1  12   8   12.30    5.20
   1 -12   8    1.10    5.50
  -1  12  -8    5.70    5.00
  -1 -12   8    4.60    4.50
   1 -12  -8    5.30    5.10
   1  12   8   15.80    8.30
   1  12   8    3.40    4.10
  -2  12   8    2.60    4.50
   2 -12   8    5.60    6.20
   2  12  -8   -0.20    2.20
  -2 -12  -8    2.90    4.80
   2  12   8   -5.50    6.20
  -2 -12   8    7.10    5.50
   2 -12  -8    5.60    5.00
  -2  12  -8    7.90    5.90
   2  12   8    4.60    5.10
   3 -12   8   52.09   14.10
  -3 -12  -8   47.00   11.00
   3  12  -8   48.20    9.00
  -3  12  -8   40.00   10.60
   3 -12  -8   53.79   12.30
  -3 -12   8   66.69   12.90
   3  12   8   48.90   10.20
   3  12   8   53.19   14.30
  -4 -12  -8   13.90    7.40
   4  12  -8    1.00    5.30
   4 -12   8   21.30   10.90
  -4  12   8   12.90    8.00
   4 -12  -8    8.70    8.20
   4  12   8    6.80    7.60
  -4 -12   8    5.30    6.60
   4  12   8   11.60    7.10
   5 -12   8    3.50    8.50
  -5  12   8    1.60    7.50
  -5 -12  -8   10.10    7.90
   5  12  -8    2.10    6.70
  -5 -12   8    5.20    5.70
   5  12   8   -6.90    7.60
  -5 -12   8   -4.30    7.50
   5  12   8    1.40    6.70
   5 -12  -8    9.10    8.00
   0  13   8    1.40    4.30
   0  13   8    1.10    3.80
   0  13  -8    3.80    4.50
   0 -13   8    2.80    5.20
  -1 -13  -8   36.00    8.20
   1 -13   8   44.20   10.80
  -1  13   8   33.10    8.60
   1  13   8   47.40    9.70
   1  13   8   53.09   12.60
   1 -13  -8   36.70    8.60
  -1  13  -8   35.60    8.50
  -1 -13   8   44.30   11.70
   2  13  -8   -0.20    2.60
  -2 -13  -8    5.40    5.20
  -2  13   8    3.90    4.50
   2 -13   8    6.50    7.40
   2 -13  -8   16.10    7.20
   2  13   8   14.80    9.80
  -2 -13   8    6.10    6.30
   2  13   8    4.40    4.80
  -2  13  -8    2.50    6.50
   3 -13   8   28.00   11.20
   3  13  -8   13.70    6.20
  -3  13   8   21.30    8.10
  -3 -13  -8    6.60    6.00
   3  13   8    9.60    6.50
   3  13   8   33.90   11.90
  -3 -13   8   26.90   10.00
   3 -13  -8    8.70    6.70
  -4  13   8    2.10    6.90
   4  13  -8    9.10    6.60
  -4 -13  -8    6.70    7.50
   4 -13   8   20.80   11.40
  -4 -13   8   21.70   10.00
   4  13   8    2.80    5.50
   4 -13  -8    9.80    7.90
   4  13   8   16.50   11.30
   5  13  -8   44.30   10.70
  -5 -13  -8   40.90   12.20
  -5  13   8    2.50    8.80
   5 -13   8   23.10   11.90
   5  13   8    5.70   10.50
   5  13   8    8.10    7.70
   5 -13  -8   14.30    8.60
  -5 -13   8   10.30    8.70
   0  14   8   21.70    7.10
  -1  14   8   22.40    7.80
   1 -14   8   27.30    9.20
  -1 -14  -8   19.70    7.10
   1 -14  -8   30.60    8.10
   1  14   8   25.40   10.70
   1  14   8   31.40    8.20
   2 -14   8    2.20    6.90
  -2  14   8    1.80    6.00
  -2 -14  -8   13.30    6.60
  -2 -14   8   26.20    8.20
   2  14   8    3.60    8.20
   2 -14  -8    9.40    6.50
   2  14   8   23.90    7.50
   3 -14   8    7.60    7.90
   3  14  -8   -2.90    4.00
  -3  14   8   -3.70    6.10
  -3 -14  -8   -0.80    5.80
  -3 -14   8   13.00    7.50
   3  14   8   -1.90    8.60
   3 -14  -8   -1.70    5.80
   3  14   8   -2.40    4.80
   4 -14   8    8.60    9.80
  -4  14   8   21.60   10.10
   4  14  -8   12.80    7.60
  -4 -14  -8   12.90    9.00
  -4 -14   8   25.70   10.60
   4 -14  -8    9.30    8.50
   4  14   8   46.30   15.80
   4  14   8    7.20    7.40
   0  15   8    3.10    5.00
  -1  15   8   -0.30    4.70
   1 -15   8    3.80    6.20
   1  15   8   10.30    8.50
   1 -15  -8   11.50    6.40
   1  15   8    2.00    5.40
   2 -15   8   20.00    9.70
  -2  15   8   11.40    7.30
  -2 -15  -8   14.50    6.70
   2  15   8   34.10   13.30
   2  15   8   11.80    6.80
   2 -15  -8   17.50    8.20
  -3 -15  -8    2.50    5.90
   3 -15   8    6.00    8.50
  -3  15   8   -3.90    6.20
   3 -15  -8   -4.30    5.30
   3  15   8   -7.20    4.30
  -3 -15   8    4.00    7.90
   3  15   8    2.80    9.40
  -4 -15  -8    8.40    8.60
   4 -15   8   16.10   11.90
  -4  15   8    2.40    7.60
   4  15   8    7.50    7.70
   4 -15  -8   11.30    8.80
   4  15   8   -1.30   11.30
  -4 -15   8   -2.00    8.30
   0  16   8   33.80    9.60
  -1  16   8    1.10    5.80
   1  16   8   19.30    7.90
   2 -16   8    1.70    7.50
  -2  16   8    9.80    7.90
  -2 -16  -8    4.40    6.50
   2  16   8    3.90   11.70
   2  16   8    5.30    5.90
   2 -16  -8    5.90    7.00
  -3  16   8   22.50    9.50
  -3 -16  -8   18.10    8.60
   3 -16   8   15.30   10.50
   3 -16  -8    8.80    8.90
   3  16   8   34.20   17.30
   3  16   8    8.90    7.50
   0  17   8   16.20    8.50
  -1  17   8   -1.70    6.30
   1  17   8    3.60    5.70
  -2  17   8   11.40    9.20
   2  17   8    9.90    6.80
   3 -17   8    1.40   10.60
   3 -17  -8    2.00    7.10
   0  18   8   -5.80    6.60
  -1  18   8   -2.80    5.40
   1  18   8    3.40    6.70
   0   0   9   -2.30    1.70
   0   0   9   -0.70    1.30
   0   0  -9    0.00    1.70
   1   0  -9   78.59    8.90
   1   0   9  100.39    7.10
  -1   0   9  103.19   10.80
   1   0   9   93.89   10.30
  -1   0   9   84.59    9.20
  -1   0  -9  100.49    8.70
  -2   0   9    3.90    3.40
  -2   0   9    2.30    2.70
   2   0   9    4.70    3.80
   2   0  -9    0.40    2.10
   2   0   9    2.30    2.00
  -2   0  -9    1.90    2.30
  -2   0  -9    1.80    2.50
   3   0  -9   10.10    4.00
  -3   0  -9   10.30    4.20
  -3   0  -9    7.50    3.00
   3   0   9    8.50    3.10
  -3   0  -9   11.90    3.90
  -3   0   9   18.40    5.70
   3   0   9    7.50    4.60
  -3   0   9   11.20    4.50
  -4   0  -9   79.39   11.10
   4   0   9   69.69   12.10
  -4   0  -9   74.39   10.30
  -4   0   9   79.09   12.40
   4   0   9   79.69   10.90
   4   0  -9   92.09   11.80
   4   0   9  114.69   14.50
  -4   0   9   73.19   12.90
  -4   0  -9   76.39   10.20
  -5   0   9   72.69   13.80
  -5   0  -9   96.49   13.10
  -5   0   9   73.59   13.30
  -5   0  -9   84.59   12.20
   5   0   9   68.79   13.20
   5   0  -9   78.49   12.00
  -5   0  -9   82.69   12.20
   5   0   9   89.39   12.80
   5   0   9   90.49   14.70
  -6   0  -9   21.20    7.60
  -6   0  -9   25.00    8.00
  -6   0   9   37.20   10.70
   6   0   9   24.90    9.70
   6   0   9   32.30    9.40
  -6   0  -9   29.90    9.10
   6   0   9   20.50    9.80
  -6   0   9   33.70   11.80
   6   0  -9   30.50    8.20
   7   0   9   -3.90    6.40
  -7   0   9    6.10    7.50
  -7   0  -9   -3.90    5.40
  -7   0   9   -9.50    6.50
   0  -1  -9  226.88   16.40
   0   1  -9  245.28   16.50
   0  -1   9  242.08   14.90
   0   1   9  222.08   15.40
   0  -1   9  229.88   16.60
   0   1   9  229.48   17.00
   1  -1   9   90.79    9.20
  -1   1   9   77.69    8.30
   1   1  -9   92.49    9.10
  -1  -1  -9   71.29    8.10
  -1   1   9   65.19    8.20
   1  -1   9   69.39    5.40
  -1   1  -9   81.79    8.90
   1   1   9   64.79    8.60
   1  -1  -9   83.39    9.10
  -1  -1   9   61.19    8.30
   1   1   9   68.69    6.20
  -1  -1   9   83.69    8.40
   2  -1   9  551.14   36.70
  -2   1   9  566.34   37.40
   2  -1   9  554.94   34.50
  -2  -1  -9  570.74   36.10
  -2   1   9  604.24   37.40
  -2  -1  -9  545.65   36.10
   2   1  -9  590.14   36.20
  -2  -1   9  535.55   36.90
   2  -1  -9  591.04   37.00
  -2   1  -9  569.74   34.30
   2   1   9  578.44   38.10
   2   1   9  552.44   35.10
  -2   1  -9  569.84   36.80
  -2  -1   9  571.84   37.40
  -3   1   9   31.30    7.70
  -3  -1  -9   30.80    6.30
   3   1  -9   20.50    5.10
  -3   1   9   23.30    5.90
  -3  -1  -9   24.40    5.60
  -3  -1  -9   31.50    5.50
   3  -1   9   14.40    5.40
   3  -1   9   29.10    5.30
  -3   1  -9   19.00    5.50
   3  -1  -9   27.80    6.30
  -3  -1   9   24.50    6.50
  -3   1  -9   22.70    4.80
  -3   1  -9   17.60    4.30
  -3  -1   9   17.40    5.80
   3   1   9   36.60    8.20
   3   1   9   24.10    5.30
   4  -1   9    8.70    4.20
  -4  -1  -9    2.70    3.70
  -4   1   9    6.80    5.70
  -4  -1  -9    5.50    4.20
  -4   1   9    5.80    4.40
  -4  -1  -9    4.60    3.40
   4   1  -9    7.90    3.90
   4  -1   9    2.60    4.40
   4  -1   9    3.10    4.70
   4  -1  -9    2.30    3.20
  -4   1  -9    1.40    3.70
  -4  -1   9   10.90    5.30
  -4   1  -9    6.30    3.90
  -4   1  -9    7.40    4.00
   4   1   9    8.90    5.70
  -4  -1   9    3.40    4.90
   4   1   9    2.90    4.60
   4   1   9    6.10    3.90
   5  -1   9  103.59   15.10
  -5   1   9  111.49   17.00
   5   1  -9  108.59   13.30
  -5   1   9   95.99   14.60
   5  -1   9  110.69   14.20
  -5  -1  -9  103.59   13.70
  -5  -1  -9   92.69   12.70
   5  -1   9   94.59   15.30
  -5  -1  -9   71.49   12.00
  -5   1  -9   77.49   12.80
  -5   1  -9   74.69   11.80
   5   1   9   92.09   13.40
   5  -1  -9  115.59   14.90
   5   1   9  128.69   17.80
   5   1   9   70.29   12.70
  -5  -1   9   84.19   14.20
  -5  -1   9  107.49   16.60
  -5   1  -9   97.69   12.60
   6  -1   9    3.00    6.10
   6  -1   9   10.00    7.90
  -6   1   9   -1.80    5.80
  -6  -1  -9   -2.10    4.90
  -6  -1  -9    2.00    5.00
  -6   1   9   17.60    9.30
  -6   1  -9   10.40    6.70
  -6  -1   9   11.90    7.40
  -6  -1   9   18.30    8.20
  -6   1  -9    6.60    5.40
   6   1   9   -3.30    6.90
  -6   1  -9   -4.30    6.80
   6   1   9    3.50    5.30
   6  -1  -9    1.10    5.20
  -7   1   9   15.10   10.80
  -7   1   9   21.40   11.10
   7  -1   9   43.90   12.10
  -7  -1  -9   47.70   11.30
  -7  -1   9   72.49   15.90
   7   1   9   49.10   12.50
  -7   1  -9   51.69   11.90
  -7  -1   9   50.69   14.60
   0   2   9    7.70    3.30
   0   2  -9    3.30    2.40
   0  -2  -9    7.80    3.10
   0  -2   9    2.90    2.60
   0   2   9    4.60    2.20
   0  -2   9    3.70    1.50
  -1   2   9   56.09    7.50
   1  -2   9   59.59    4.40
   1   2  -9   51.09    6.70
  -1  -2  -9   71.69    7.70
   1  -2   9   60.49    7.60
  -1   2   9   70.29    8.60
  -1  -2   9   79.59    8.00
   1   2   9   72.29    7.10
   1  -2  -9   67.19    8.30
  -1  -2   9   78.39    9.10
  -1   2  -9   60.99    7.90
   1   2   9   67.69    9.40
   2  -2   9  167.88   11.70
  -2  -2  -9  171.98   13.50
   2  -2   9  167.68   13.50
  -2   2   9  149.69   15.60
  -2   2   9  159.48   13.90
  -2  -2  -9  157.28   12.90
   2   2  -9  185.68   13.20
  -2   2  -9  173.08   11.60
  -2  -2   9  163.18   13.90
   2   2   9  191.08   16.10
   2   2   9  167.88   12.70
  -2   2  -9  171.18   14.10
  -2  -2   9  157.68   16.20
   2  -2  -9  168.98   14.30
  -3  -2  -9  247.88   19.00
   3  -2   9  304.57   20.60
   3   2  -9  264.27   18.90
  -3   2   9  226.58   19.80
  -3   2   9  262.77   21.40
   3  -2   9  262.27   18.50
  -3  -2  -9  247.28   19.50
  -3  -2  -9  252.87   18.50
  -3  -2   9  235.68   20.70
  -3  -2   9  265.27   21.20
   3   2   9  262.77   19.20
  -3   2  -9  259.57   18.20
  -3   2  -9  259.47   18.30
  -3   2  -9  277.27   20.70
   3   2   9  259.27   22.00
   3  -2  -9  246.98   20.20
  -4  -2  -9    1.60    2.80
   4   2  -9    0.00    2.70
   4  -2   9    4.70    5.20
  -4  -2  -9    7.40    3.80
   4  -2   9    3.20    3.40
  -4  -2  -9    0.30    3.80
   4  -2   9    6.10    4.80
  -4   2   9    4.80    4.40
  -4   2   9    5.80    4.40
  -4   2  -9    0.00    2.60
   4   2   9    7.10    5.10
   4   2   9    9.50    6.00
   4  -2  -9    1.20    3.60
  -4  -2   9   -3.30    4.40
  -4   2  -9   -0.20    2.30
   4   2   9    4.20    3.90
  -4   2  -9    2.20    4.00
  -4  -2   9   -0.80    3.70
  -5  -2  -9  108.19   13.80
   5  -2   9  106.89   16.80
  -5  -2  -9  118.79   14.70
   5  -2   9  110.99   15.50
  -5  -2  -9  107.89   14.70
  -5   2   9   80.09   14.80
  -5   2   9  121.39   16.60
   5   2  -9   91.29   12.00
   5  -2   9   89.69   13.20
   5   2   9   95.99   14.60
  -5  -2   9   96.09   15.20
  -5   2  -9  135.19   16.60
   5   2   9  105.59   17.30
  -5   2  -9  107.79   14.00
   5  -2  -9   68.99   12.50
   5   2   9  105.39   14.20
  -5  -2   9  120.19   17.60
  -5   2  -9  107.29   12.90
   6  -2   9   26.80    8.60
  -6   2   9   26.80    9.30
  -6   2   9   18.50    9.60
   6  -2   9   19.00   10.10
  -6  -2  -9   24.40    7.70
  -6  -2  -9   34.00    9.00
   6  -2  -9    9.70    6.70
  -6  -2   9   41.30   10.70
   6   2   9   23.40    7.90
  -6  -2   9   28.10    9.50
   6   2   9   23.70   10.20
  -6   2  -9   13.80    7.40
  -6   2  -9   25.10    7.90
  -7   2   9   30.40   12.70
   7  -2   9   30.50   11.10
  -7  -2  -9    6.60    5.90
  -7  -2  -9   13.10    8.70
   7  -2   9    6.80   11.00
  -7   2  -9   13.60    8.80
  -7  -2   9   16.60    9.50
   7  -2  -9    8.90    7.50
   7   2   9    1.70    9.70
   7   2   9   11.30    7.50
  -7  -2   9   23.50   10.90
   0   3  -9   17.50    4.00
   0  -3  -9   29.00    5.00
   0  -3   9   16.10    3.90
   0   3   9   17.00    4.60
   0   3   9   21.20    4.10
   0  -3   9   20.30    2.40
   0   3  -9   21.70    2.20
   1  -3   9   73.19    7.90
  -1  -3  -9   68.59    7.80
  -1   3   9   66.59    8.40
  -1   3   9   82.69    8.90
   1   3  -9   63.89    7.50
   1  -3  -9   79.09    9.30
  -1  -3   9   83.39    9.80
  -1  -3   9   59.09    7.30
   1   3   9   92.49   11.10
   1   3   9   78.69    7.80
  -1   3  -9   56.99    7.80
  -2  -3  -9    7.20    3.70
   2  -3   9    5.80    2.10
   2  -3   9    5.70    2.80
  -2  -3  -9    3.80    2.50
  -2   3   9    9.20    4.00
   2   3  -9   12.80    3.40
  -2   3   9    5.20    3.30
  -2   3  -9    4.30    1.90
  -2  -3   9    8.60    4.00
  -2   3  -9    3.90    3.30
  -2  -3   9   13.60    4.30
   2   3   9    8.90    4.90
   2  -3  -9    1.70    3.40
   2   3   9    5.90    2.80
  -3   3   9  347.77   24.40
   3   3  -9  351.26   22.60
  -3  -3  -9  288.07   22.20
   3  -3   9  329.47   23.20
  -3   3   9  331.07   25.60
  -3  -3  -9  340.47   24.30
  -3  -3   9  353.56   26.00
   3  -3  -9  306.47   24.50
  -3   3  -9  309.87   22.00
   3   3   9  325.37   26.60
  -3  -3   9  332.87   25.20
  -3   3  -9  306.87   24.30
   3   3   9  332.77   23.40
   4  -3   9   71.89   13.00
   4   3  -9   72.99    9.30
   4  -3   9   57.99   10.00
  -4   3   9   84.89   12.20
  -4  -3  -9   57.19   10.00
  -4  -3  -9   58.09    9.10
  -4  -3  -9   69.79    9.80
  -4   3   9   71.79   12.40
  -4   3  -9   72.39   10.00
  -4  -3   9   82.09   13.60
   4  -3  -9   66.39   11.20
   4   3   9   68.49   10.10
   4   3   9   70.09   13.10
  -4   3  -9   67.99   11.10
  -4   3  -9   74.89    8.80
  -4  -3   9   65.99   11.50
  -5  -3  -9   66.99   10.50
   5  -3   9   31.10   10.00
  -5   3   9   64.59   11.70
  -5  -3  -9   57.49    9.60
  -5  -3  -9   51.09   10.30
  -5   3   9   49.30   12.70
  -5  -3   9   64.79   12.80
   5   3   9   45.40    9.50
  -5   3  -9   52.59   10.80
   5   3   9   44.90    9.80
   5  -3  -9   46.40   10.30
  -5  -3   9   47.50   11.50
  -5   3  -9   44.60    8.90
   5   3   9   49.70   13.10
  -6   3   9    1.60    5.60
   6  -3   9   -0.70    6.30
  -6  -3  -9    2.70    6.10
  -6  -3  -9    5.30    5.70
  -6   3   9    2.50    6.30
   6  -3  -9    1.80    5.50
  -6  -3   9   -1.60    6.10
  -6   3  -9    0.80    4.80
   6   3   9   -4.90    4.70
  -6  -3   9   10.50    7.00
  -6   3  -9    5.80    5.80
   6   3   9   15.60    9.60
   7  -3   9   12.00   10.10
  -7   3   9   20.30   10.70
  -7  -3  -9   15.40    8.50
  -7  -3  -9   -4.10    5.80
  -7  -3   9    1.90    7.20
   7  -3  -9    5.20    6.90
   7   3   9  -13.70    8.80
  -7  -3   9    1.00    8.70
   7   3   9    6.60    7.90
   0   4  -9  355.66   24.20
   0   4  -9  366.56   21.30
   0   4   9  361.56   25.40
   0   4   9  367.76   24.00
   0   4  -9  362.76   21.50
   0  -4  -9  348.07   24.20
   0  -4   9  376.26   24.20
  -1   4   9  251.77   19.20
  -1   4   9  252.77   19.30
  -1  -4  -9  278.07   18.60
   1  -4   9  274.97   18.30
   1   4  -9  289.97   18.70
   1   4   9  282.67   21.20
   1  -4  -9  259.77   19.70
  -1  -4   9  277.57   20.10
  -1  -4   9  267.67   18.10
  -1   4  -9  260.67   19.60
   1   4   9  270.27   18.60
   2  -4   9   22.40    4.40
  -2   4   9   25.90    6.10
   2   4  -9   19.70    4.10
  -2   4   9   17.60    4.80
  -2  -4  -9   13.30    3.30
  -2  -4  -9   23.80    5.70
   2  -4  -9   24.10    5.90
  -2   4  -9   16.70    3.00
  -2   4  -9   18.90    5.10
   2   4   9   21.40    6.60
  -2  -4   9   18.20    5.20
  -2  -4   9   15.10    4.50
   2   4   9   17.20    4.20
  -3   4   9   17.70    6.20
  -3  -4  -9   17.90    5.20
   3   4  -9   26.60    5.00
  -3   4   9   17.60    5.40
  -3  -4  -9   17.70    4.30
   3  -4   9   28.20    8.40
   3  -4   9   31.80    5.50
  -3   4  -9   20.90    4.60
  -3  -4   9   18.30    6.00
  -3  -4   9   15.10    5.70
   3  -4  -9   15.40    5.80
  -3   4  -9   26.60    7.10
   3   4   9   21.30    7.60
   3   4   9   12.80    4.40
   4   4  -9   28.30    5.40
  -4  -4  -9   29.60    6.40
  -4   4   9   25.20    6.70
  -4  -4  -9   19.90    6.50
  -4  -4  -9   26.00    6.50
  -4   4   9   30.30    8.60
   4  -4   9   19.20    5.90
   4  -4   9    8.50    7.10
  -4   4  -9   21.40    7.20
  -4   4  -9   27.50    6.20
   4   4   9   12.00    6.90
   4  -4  -9   27.30    7.70
  -4  -4   9   28.80    7.70
  -4  -4   9   22.30    7.80
   4   4   9   17.00    6.20
  -5  -4  -9    7.40    6.20
  -5   4   9   22.50    8.80
  -5   4   9    9.70    6.20
  -5  -4  -9   13.30    5.90
   5  -4   9    8.00    7.10
  -5   4  -9   20.10    8.10
   5  -4  -9   23.00    7.80
   5   4   9   10.60    9.00
  -5  -4   9   24.80    8.00
  -5  -4   9   33.40    9.80
  -5   4  -9   11.80    5.00
   5   4   9   15.40    6.30
  -6   4   9    2.20    6.20
   6  -4   9    6.30    8.10
  -6  -4  -9   -5.30    4.30
  -6  -4  -9    9.20    6.80
  -6  -4   9    2.00    6.60
  -6   4  -9   -3.30    5.20
   6   4   9   17.40    9.70
   6  -4  -9    9.10    7.20
  -6  -4   9    3.00    7.20
   6   4   9   10.00    7.10
  -7  -4  -9   14.70    9.60
  -7   4   9   16.60   10.00
  -7  -4  -9   16.50    7.80
   7  -4   9   18.70   11.00
  -7  -4   9   13.70    8.90
   7   4   9   17.30    9.20
  -7  -4   9   24.10   11.00
   7   4   9   13.90   12.20
   7  -4  -9   21.50    9.90
   0   5   9  121.89   13.80
   0   5  -9  128.79   12.70
   0  -5   9  124.19   11.20
   0  -5  -9  133.19   11.40
   0   5   9  133.09   11.20
   0   5  -9  153.68    9.50
   0   5  -9  131.29    8.50
  -1   5   9   39.70    6.40
   1   5  -9   46.20    5.60
  -1  -5  -9   47.30    6.30
   1  -5   9   39.50    5.40
  -1  -5  -9   34.30    6.00
   1   5  -9   45.40    6.20
  -1   5   9   37.30    6.30
   1   5   9   36.20    7.50
   1   5   9   39.00    6.00
  -1  -5   9   41.70    5.20
  -1   5  -9   45.10    7.50
   1  -5  -9   41.10    7.00
  -1  -5   9   28.70    6.30
  -2   5   9  935.21   60.69
  -2  -5  -9  934.51   59.99
  -2   5   9  973.60   59.69
  -2  -5  -9  967.40   58.19
   2   5  -9  949.21   57.79
   2  -5   9  976.70   57.49
  -2   5  -9  993.40   60.99
   2  -5  -9  943.71   60.79
  -2  -5   9  973.30   61.29
  -2  -5   9 1012.70   59.59
   2   5   9  960.00   59.19
  -2   5  -9  950.90   56.79
   2   5   9  958.00   62.79
  -3   5   9   97.19   12.00
  -3  -5  -9   94.69    9.80
  -3   5   9   79.39   12.40
  -3  -5  -9   79.29   11.30
   3  -5   9   89.69   14.20
   3   5  -9  104.99    9.90
   3  -5   9  108.19    9.90
   3   5   9   90.79   14.00
  -3   5  -9   90.99    9.90
   3   5   9   87.59   11.30
  -3  -5   9   91.59   12.20
  -3  -5   9   85.19   13.20
   3  -5  -9   96.69   13.30
  -3   5  -9   82.99   12.40
  -4  -5  -9  155.68   17.50
  -4  -5  -9  122.39   12.80
  -4   5   9  110.89   16.50
  -4   5   9  125.29   15.30
   4  -5   9  121.79   18.50
  -4   5  -9  125.89   16.50
   4  -5  -9  150.68   18.40
  -4  -5   9  142.69   17.40
  -4  -5   9  139.19   18.20
   4   5   9  129.09   19.20
   4   5   9  138.29   15.40
  -4   5  -9  128.79   14.30
  -5  -5  -9   20.00    7.50
  -5   5   9    2.60    4.00
  -5   5   9   23.90    9.00
  -5  -5  -9   16.00    6.20
   5  -5   9    1.00    6.60
  -5   5  -9   16.80    6.00
  -5   5  -9   23.80    8.10
   5   5   9   24.90    7.80
   5   5   9    3.60    6.70
   5  -5  -9   25.00    8.60
  -5  -5   9   12.80    6.90
  -5  -5   9   20.00    8.50
  -6   5   9   14.40    7.90
  -6  -5  -9   11.40    5.50
   6  -5   9    5.30    7.60
  -6  -5  -9    5.60    7.40
   6  -5  -9   14.20    8.20
   6   5   9    3.10    9.50
  -6  -5   9    2.20    7.40
  -6  -5   9    0.60    6.40
   6   5   9    2.90    5.20
  -7  -5  -9   14.20    8.00
  -7   5   9    1.10    7.00
   7  -5   9   -4.50    7.50
  -7  -5  -9    0.10    7.70
   7   5   9   -6.40    9.20
  -7  -5   9   16.20    9.60
   7  -5  -9    9.00    9.30
  -7  -5   9    9.00    9.30
   7   5   9    2.60    7.40
   0  -6  -9 1123.69   68.69
   0   6  -9 1117.79   65.49
   0   6   9 1169.58   70.09
   0   6  -9 1139.09   68.79
   0   6   9 1150.58   68.79
   0  -6   9 1110.29   68.29
  -1   6   9  110.69   11.70
  -1   6   9  103.99   11.30
   1   6  -9   89.69    8.00
   1   6  -9  113.39   10.40
   1  -6   9  102.19    8.50
  -1  -6  -9  106.29   11.50
  -1   6  -9   93.59    6.10
  -1   6  -9   89.39   11.00
   1   6   9  123.09   14.30
   1   6   9   93.89   10.50
  -1  -6   9   87.59    7.80
  -1  -6   9   97.99   11.40
  -1   6  -9  100.19    6.30
   1  -6  -9   81.39   11.10
   2   6  -9  103.49    8.90
   2  -6   9  102.09    8.10
  -2   6   9  105.79   12.80
  -2  -6  -9  102.39   10.10
  -2   6   9  106.99   11.80
  -2  -6  -9   81.39   10.90
  -2  -6   9   94.69   10.70
  -2   6  -9  104.49    8.10
   2  -6  -9   95.99   12.80
   2   6   9  109.09   11.80
  -2  -6   9  108.89   13.60
  -2   6  -9   90.29   11.90
   2   6   9   73.09   12.60
   3  -6   9   19.30    7.20
  -3  -6  -9   17.40    4.00
  -3  -6  -9   22.60    6.30
  -3   6   9    1.90    2.50
  -3   6   9   15.00    6.00
   3   6  -9    8.40    3.20
  -3  -6   9   14.50    5.00
  -3   6  -9   18.60    4.60
   3  -6  -9   18.70    6.40
  -3   6  -9   14.60    6.10
   3   6   9   12.10    4.90
   3   6   9   15.90    7.70
  -3  -6   9   11.20    5.40
   4  -6   9   48.30   11.60
  -4   6   9   42.80    8.60
  -4   6   9   50.99   11.40
  -4  -6  -9   36.10    9.30
   4   6   9   40.50   11.70
  -4  -6   9   75.39   13.70
  -4   6  -9   54.99    8.70
   4  -6  -9   47.70   11.20
   4   6   9   61.49   10.00
  -4   6  -9   52.89   10.90
  -4  -6   9   61.59   10.80
   5  -6   9  120.09   19.40
  -5  -6  -9  118.89   16.80
  -5   6   9  117.39   18.80
   5   6   9  104.69   19.60
  -5   6  -9  115.59   16.90
   5  -6  -9  115.19   17.70
  -5  -6   9   95.89   15.70
  -5  -6   9  129.19   18.90
   5   6   9  122.89   16.40
  -6  -6  -9   13.90    9.00
  -6   6   9   19.50    9.70
   6  -6   9   25.40   11.80
  -6  -6  -9   30.50    8.30
  -6  -6   9   11.10    8.00
   6   6   9   31.40   13.00
  -6  -6   9   12.40    7.70
   6  -6  -9   14.00    8.30
   6   6   9   18.90    8.10
  -7  -6  -9    0.60    7.30
   7   6  -9    5.00    8.40
  -7  -6  -9    8.60    6.60
   7  -6   9   -2.10    8.60
   7  -6  -9    2.50    7.70
   7   6   9   -4.00    5.90
   7   6   9  -12.20   11.20
  -7  -6   9   -6.80    7.40
  -7  -6   9   -4.20    9.30
   0  -7  -9   16.40    4.60
   0   7  -9   27.70    5.70
   0   7   9   38.60    7.60
   0  -7   9   33.30    5.90
   0   7  -9   33.10    3.70
   0   7   9   23.70    5.30
  -1  -7  -9  337.17   24.70
   1   7  -9  364.86   23.80
  -1  -7  -9  342.07   23.60
   1   7  -9  352.86   22.80
   1  -7   9  358.06   23.10
  -1   7   9  361.96   25.30
  -1   7   9  349.77   25.00
  -1   7  -9  345.27   25.40
  -1  -7   9  346.97   25.50
  -1   7  -9  359.16   21.50
   1   7   9  347.67   24.70
   1   7   9  340.67   27.10
   1  -7  -9  356.16   25.80
   2  -7   9   29.10    4.10
  -2  -7  -9   31.40    5.20
   2  -7   9   22.20    7.80
  -2   7   9   25.10    6.50
   2   7  -9   36.80    5.30
  -2  -7  -9   29.80    6.80
  -2  -7   9   24.20    5.20
  -2   7  -9   25.00    4.20
   2   7   9   14.60    6.50
   2   7   9   46.40    7.60
  -2  -7   9   29.40    7.30
   2  -7  -9   40.50    8.60
  -2   7  -9   30.30    7.00
  -3   7   9   -2.00    3.50
   3   7  -9    6.30    3.90
  -3  -7  -9    0.40    3.20
  -3   7   9    2.30    3.20
   3  -7   9    1.00    4.50
  -3  -7  -9    1.70    2.20
  -3  -7   9    2.50    3.20
   3   7   9    3.40    3.60
   3   7   9    0.30    5.10
  -3   7  -9    5.10    3.50
  -3   7  -9   -0.60    4.10
   3  -7  -9    0.50    3.80
  -3  -7   9    1.60    4.80
   4   7  -9    1.00    4.80
   4  -7   9   23.40    9.40
  -4  -7  -9   14.10    6.10
  -4   7   9   17.90    6.10
  -4   7   9    9.10    6.40
   4   7   9   14.30    7.70
   4  -7  -9   26.40    8.60
  -4  -7   9   20.10    8.20
  -4  -7   9   14.10    6.00
  -4   7  -9   13.40    7.10
   4   7   9    9.30    5.70
   5  -7   9   34.50   11.00
  -5   7   9   10.90    7.30
  -5  -7  -9   22.70    8.00
   5   7  -9   27.60    8.70
  -5   7  -9   25.70    9.20
   5   7   9   26.80   10.90
   5  -7  -9   16.20    8.50
  -5  -7   9   12.30    8.10
   5   7   9   15.30    6.70
  -5  -7   9   24.30    8.50
  -6   7   9   14.60    8.90
   6   7  -9   22.50    9.70
  -6  -7  -9    9.30    7.60
   6  -7   9   13.80   10.00
   6   7   9   35.20   10.10
   6  -7  -9   13.70    8.50
   6   7   9   12.50   10.20
  -6  -7   9   18.90    9.30
  -6  -7   9   28.60   10.70
   0  -8   9  154.98   12.80
   0   8  -9  154.88   15.10
   0   8  -9  139.09   10.30
   0   8   9  157.48   15.50
   0  -8  -9  146.59   14.70
   0   8   9  162.88   16.80
  -1   8   9   31.90    6.70
  -1  -8  -9   11.80    3.90
   1   8  -9   23.80    4.40
   1   8  -9   21.90    4.80
   1  -8   9   24.40    4.50
  -1   8   9   27.40    6.10
  -1  -8  -9   21.10    5.40
  -1   8  -9   21.60    3.40
   1   8   9    9.50    5.20
  -1   8  -9   11.80    4.50
   1   8   9   22.70    5.50
  -1  -8   9   30.80    6.90
   1  -8  -9   20.10    5.80
  -2  -8  -9  102.69   12.60
  -2   8   9  116.89   14.50
   2  -8   9  111.79   15.70
  -2  -8  -9  111.49   10.20
   2   8  -9   97.59    9.90
  -2   8   9  121.79   12.60
   2   8  -9   61.99    9.60
   2  -8  -9  140.09   16.30
  -2  -8   9  119.89   14.70
   2   8   9   85.79   14.30
  -2  -8   9  120.99   11.80
  -2   8  -9  106.09   13.80
   2   8   9  100.09   12.10
   3  -8   9   35.50   10.10
  -3  -8  -9   22.40    6.90
   3   8  -9   18.40    6.00
  -3   8   9   23.10    7.60
  -3   8   9   23.70    5.70
  -3  -8   9   28.40    6.50
   3   8   9   20.70    6.50
  -3   8  -9   16.80    7.10
   3   8   9   13.10    7.70
   3  -8  -9   10.30    6.30
  -3  -8   9   25.00    7.70
   4   8  -9    9.40    5.90
  -4   8   9    4.40    5.70
  -4  -8  -9    5.30    5.10
   4  -8   9   18.10    9.50
   4   8   9   10.20    7.40
  -4  -8   9    8.30    5.10
   4  -8  -9    9.60    6.30
  -4   8  -9   11.10    6.50
   4   8   9   11.60    5.60
  -4  -8   9   13.00    7.50
  -5   8   9    8.00    7.20
   5  -8   9   13.30    9.50
   5   8  -9    2.50    5.10
  -5  -8  -9   -2.70    5.50
   5   8   9    4.20    5.30
   5  -8  -9    0.90    6.00
  -5  -8   9   -0.70    6.70
   5   8   9   -4.80    7.40
  -5   8  -9    5.70    6.60
  -5  -8   9    1.90    5.20
   6  -8   9    3.90    7.00
   6   8  -9    4.30    6.10
  -6   8   9   -1.50    7.00
  -6  -8  -9    4.60    6.90
   6  -8  -9   -5.10    4.60
   6   8   9   12.00   10.10
  -6  -8   9    4.30    6.00
  -6  -8   9    5.60    7.90
   6   8   9   24.50    8.70
   0   9   9    4.70    4.60
   0  -9   9    4.20    3.10
   0   9  -9    3.70    2.20
   0   9  -9    1.20    3.20
   0   9   9    3.30    3.00
   0  -9  -9    1.00    3.00
  -1   9   9  175.18   18.50
   1  -9   9  173.48   13.70
  -1  -9  -9  199.88   14.90
   1  -9   9  228.28   22.70
   1   9  -9  175.78   14.80
  -1  -9  -9  171.78   15.50
   1   9  -9  185.88   14.00
   1  -9  -9  197.58   17.00
  -1  -9   9  180.18   18.60
   1   9   9  212.68   16.60
  -1   9  -9  197.28   19.20
  -1   9  -9  198.78   14.00
   1   9   9  184.88   20.50
  -2  -9  -9  209.98   14.90
  -2  -9  -9  235.88   18.60
   2  -9   9  236.58   25.30
  -2   9   9  198.38   20.60
   2   9  -9  180.48   15.80
  -2   9   9  212.88   16.80
   2   9   9  185.28   22.40
  -2   9  -9  199.68   21.10
   2  -9  -9  216.08   22.20
  -2  -9   9  230.18   19.60
  -2  -9   9  198.38   15.60
   2   9   9  197.08   17.50
  -3  -9  -9   66.19   11.60
   3  -9   9   38.30   10.70
  -3   9   9   52.09   11.10
  -3   9   9   65.49   10.00
   3   9  -9   62.69    9.80
  -3  -9   9   64.49    9.40
   3   9   9   60.89   10.20
   3   9   9   47.80   11.90
  -3   9  -9   40.60   10.10
   3  -9  -9   71.29   13.10
  -3  -9   9   75.89   13.20
   4   9  -9    0.00    3.90
  -4   9   9   -0.90    4.50
  -4  -9  -9    2.70    4.90
   4  -9   9    1.10    7.20
  -4  -9   9    0.60    4.60
   4   9   9    4.50    7.10
  -4  -9   9    1.50    5.40
   4   9   9    5.40    4.90
   4  -9  -9   12.10    7.40
  -4   9  -9    5.20    6.50
  -5  -9  -9   11.30    7.40
   5   9  -9   11.40    7.00
  -5   9   9    4.70    6.70
   5  -9   9    8.40    7.50
   5   9   9   16.00    7.30
   5  -9  -9   16.80    8.90
   5   9   9    7.50    8.80
  -5  -9   9    9.70    6.80
  -5   9  -9   11.40    7.30
  -5  -9   9    2.20    7.00
  -6  -9  -9   13.90    8.20
   6   9  -9   12.20    7.70
   6  -9   9   15.30   10.90
  -6   9   9   10.70    9.60
  -6  -9   9   12.30    8.20
   6   9   9    3.10    9.20
   6   9   9   11.40    7.40
  -6  -9   9   26.50   11.50
   6  -9  -9   30.90   11.50
   0  10   9   31.90    7.20
   0  10  -9   38.10    5.20
   0  10   9   38.10    8.70
   0 -10   9   35.00    7.90
   0 -10   9   32.00    6.40
   0 -10  -9   49.70    8.30
   0  10  -9   20.70    5.60
  -1 -10  -9   33.40    7.20
  -1  10   9   40.90    7.60
   1  10  -9   26.90    5.70
  -1 -10  -9   40.20    6.40
  -1  10   9   20.90    6.20
   1  10  -9   26.70    5.10
   1 -10   9   43.10    9.80
  -1  10  -9   17.30    6.20
   1  10   9   28.40    6.70
   1 -10  -9   31.10    7.90
  -1 -10   9   26.90    6.90
   1  10   9   31.20    9.80
  -2  10   9    6.80    5.00
   2  10  -9   12.30    4.30
  -2 -10  -9   13.80    5.40
   2 -10   9    9.50    6.60
  -2  10   9   10.70    4.50
   2 -10  -9    9.10    5.70
  -2 -10   9   14.10    6.80
  -2  10  -9   22.70    7.60
   2  10   9    9.50    6.50
   2  10   9   20.80    6.10
   3  10  -9  101.49   12.50
  -3 -10  -9   82.49   13.40
  -3  10   9   90.39   14.20
   3 -10   9  118.49   17.90
  -3  10  -9   58.29   12.00
  -3 -10   9   90.89   11.50
  -3 -10   9   87.49   14.20
   3 -10  -9  109.59   16.20
   3  10   9   94.89   13.00
   3  10   9   80.49   16.20
   4 -10   9    8.60    8.30
  -4 -10  -9   19.20    8.60
   4  10  -9    6.20    4.90
  -4  10   9   14.60    7.90
  -4 -10   9   -0.40    4.10
   4  10   9    9.60    5.60
   4  10   9    6.40    7.90
  -4 -10   9    6.20    6.90
  -4  10  -9   10.20    7.40
   4 -10  -9    8.40    6.80
   5  10  -9   59.49   12.20
  -5 -10  -9   47.50   12.40
  -5  10   9   58.79   14.00
   5 -10   9   55.29   15.50
  -5 -10   9   37.10   12.60
  -5 -10   9   66.29   12.50
   5  10   9   48.10   10.70
   5 -10  -9   48.20   12.50
   5  10   9   55.39   15.30
   6 -10   9   15.40   11.10
  -6  10   9    8.60    9.60
   6  10  -9   14.10    8.90
  -6 -10  -9   11.90    9.30
   6  10   9   27.80    9.80
  -6 -10   9    7.50    7.20
   6 -10  -9   30.10   11.40
  -6 -10   9   19.20   11.00
   6  10   9   16.20   13.30
   0 -11   9   64.59    9.20
   0  11   9   60.29   10.80
   0  11   9   71.89   11.10
   0  11  -9   52.49    9.10
  -1  11   9   -0.20    3.30
  -1  11   9   -5.00    3.20
   1  11  -9    1.40    3.10
  -1 -11  -9    1.20    2.80
  -1 -11  -9   -0.70    3.30
   1 -11   9    0.50    4.40
   1  11  -9    5.50    3.40
  -1 -11   9    0.90    4.30
   1  11   9    0.10    4.90
  -1  11  -9   -2.20    4.20
   1 -11  -9   -1.40    3.80
   1  11   9    1.20    3.30
  -1 -11   9   -0.60    3.50
  -2  11   9   17.00    6.50
   2 -11   9   21.20    7.70
  -2 -11  -9   23.80    7.10
   2  11  -9   29.50    6.10
  -2  11  -9   24.90    7.80
   2 -11  -9   32.90    8.80
  -2 -11   9   26.40    8.10
   2  11   9   14.60    5.70
   2  11   9   21.70    9.60
   3  11  -9   61.29    9.50
  -3 -11  -9   29.40    8.50
   3 -11   9   46.00   12.60
  -3  11   9   65.09   12.10
   3  11   9   42.40   12.40
   3  11   9   51.99   10.40
  -3 -11   9   49.70   12.00
  -3  11  -9   27.60    8.70
   3 -11  -9   47.40   11.00
  -4 -11  -9   25.60    9.40
  -4  11   9   39.40   11.30
   4 -11   9   61.39   15.50
   4  11  -9   42.70    9.70
   4 -11  -9   61.79   13.40
  -4  11  -9   51.39   13.10
  -4 -11   9   64.19   10.70
  -4 -11   9   44.70   11.90
   4  11   9   41.30   13.70
   4  11   9   42.00    9.60
   5 -11   9   15.80    9.70
  -5 -11  -9   -5.20    5.50
   5  11  -9    3.70    6.20
  -5  11   9    7.60    8.00
   5  11   9    4.60    6.50
   5 -11  -9    1.60    7.40
  -5 -11   9   10.80    8.40
   5  11   9   16.50   10.30
  -5 -11   9   12.20    7.30
   0  12   9    3.10    3.90
   0  12  -9    0.30    3.90
   0  12   9    4.80    5.80
   0 -12   9    5.90    5.10
   0 -12  -9    3.10    2.90
   1 -12   9   58.09   12.20
  -1 -12  -9   65.99   10.80
  -1  12   9   80.49   11.70
  -1  12   9   70.19   11.60
  -1  12  -9   77.19   12.20
   1  12   9   85.99   15.30
   1 -12  -9   74.69   11.60
   1  12   9   76.59   11.60
  -1 -12   9   61.49   10.90
   2 -12   9   31.30   10.80
  -2 -12  -9   28.10    7.90
   2  12  -9   32.80    6.70
  -2  12   9   24.80    8.00
  -2  12  -9   22.60    8.30
   2 -12  -9   20.10    7.70
   2  12   9   12.60    5.80
   2  12   9   31.70   11.20
  -2 -12   9   20.60    7.80
   3  12  -9   22.50    6.60
  -3  12   9   20.70    8.10
   3 -12   9   20.90    9.70
  -3 -12  -9   17.20    7.40
   3  12   9    9.60    6.20
  -3 -12   9   31.80    9.70
   3 -12  -9   20.50    8.20
  -3  12  -9   31.60    9.40
   3  12   9   29.90   11.10
   4  12  -9   21.90    7.50
   4 -12   9   17.60   10.20
  -4 -12  -9   18.90    8.50
  -4  12   9   26.30   10.50
   4  12   9    5.90    5.60
   4 -12  -9   22.20    8.70
  -4 -12   9   31.10   10.70
   4  12   9   29.50   12.30
  -5  12   9   14.50    9.90
   5 -12   9    5.00    9.10
  -5 -12  -9   11.80    8.20
   5  12  -9   -5.00    5.20
   5  12   9   17.90   11.30
  -5 -12   9   10.00    8.70
   5 -12  -9   -4.60    5.30
   5  12   9    7.60    6.80
  -5 -12   9    8.30    6.60
   0 -13   9   -2.40    4.10
   0  13   9   12.30    5.20
   0  13  -9    6.10    5.00
   0  13   9    5.80    5.50
   0 -13  -9    4.70    4.40
   1 -13   9   36.50   10.50
  -1  13   9   41.80    9.80
   1 -13  -9   35.10    8.30
  -1  13  -9   42.30    9.70
   1  13   9   27.20    8.50
   1  13   9   46.80   12.50
   2 -13   9   19.20    9.30
  -2  13   9   13.10    6.50
  -2 -13  -9   14.50    6.30
   2 -13  -9   14.40    7.10
   2  13   9    9.10    9.00
   2  13   9   12.60    5.80
  -2 -13   9   10.40    6.70
  -2  13  -9   14.90    7.30
   3 -13   9   17.00    9.50
   3  13  -9    8.80    5.50
  -3  13   9   18.50    7.70
  -3 -13  -9   13.90    7.50
   3  13   9    2.50    5.10
   3  13   9    8.60    9.00
  -3 -13   9   10.70    7.60
  -3  13  -9    9.30    7.50
   3 -13  -9   -1.90    5.00
  -4  13   9   -1.80    6.10
  -4 -13  -9    1.40    6.00
   4  13  -9    5.10    5.90
   4 -13   9    9.50    8.80
   4 -13  -9   14.40    8.60
  -4 -13   9    9.30    7.90
   4  13   9   -0.80    7.40
   4  13   9    9.90    6.50
  -5 -13  -9   11.60    9.60
   5 -13   9   -6.60    7.90
   5  13  -9   16.10    8.30
  -5  13   9    0.00    7.50
   5  13   9    5.30    7.30
   5  13   9    6.60   11.50
   5 -13  -9    7.30    7.20
  -5 -13   9   -8.00    7.60
   0  14   9    9.60    7.30
   0  14   9   36.10    9.20
  -1  14   9   12.80    5.50
   1 -14   9    4.80    6.60
   1  14   9   16.90    9.60
  -1  14  -9    9.00    6.80
   1  14   9    9.30    6.00
   1 -14  -9   17.30    7.00
  -2  14   9    8.90    6.40
  -2 -14  -9   15.80    6.40
   2 -14   9   10.00    8.80
   2  14   9   -2.10    8.60
  -2  14  -9   14.90    7.90
  -2 -14   9    5.20    6.30
   2  14   9    2.90    5.80
   2 -14  -9    8.10    6.30
  -3  14   9   -2.30    5.90
   3 -14   9   10.00    9.30
  -3 -14  -9   10.50    7.20
   3  14   9    4.50    5.20
   3  14   9   -3.50   10.10
  -3 -14   9    0.60    6.80
   3 -14  -9    4.80    6.30
   4  14  -9    3.90    6.60
  -4 -14  -9   15.10    9.00
  -4  14   9    7.10    7.80
   4 -14   9    7.30   10.50
   4  14   9   10.80   11.70
  -4 -14   9    4.60    8.50
   4 -14  -9    9.20    7.50
   4  14   9   -4.30    5.40
   0  15   9    7.90    4.80
  -1  15   9    1.80    5.10
   1 -15   9   -7.50    5.90
   1  15   9    3.70    8.80
   1 -15  -9    5.50    6.10
   1  15   9    4.10    5.20
  -2  15   9   10.60    7.60
  -2 -15  -9   12.60    6.90
   2 -15   9   20.60   10.10
   2  15   9   19.00   12.40
   2  15   9    7.50    6.40
   2 -15  -9   13.10    7.60
  -3 -15  -9    7.20    7.00
  -3  15   9   15.20    9.00
   3 -15   9   12.30   10.90
   3  15   9   -6.70   10.30
  -3 -15   9    4.10    7.90
   3  15   9    8.70    6.60
   3 -15  -9    1.00    6.80
  -4  15   9   12.40    9.70
   4 -15   9    4.80    9.20
  -4 -15  -9   41.00   12.00
   4  15   9   13.60    8.50
   4 -15  -9   11.10    8.60
  -4 -15   9   19.60   10.00
   4  15   9   25.00   14.90
   0  16   9   11.30    6.60
  -1  16   9    6.50    6.10
   1  16   9    0.00    5.20
  -2 -16  -9    6.80    6.20
   2 -16   9   32.20   11.70
  -2  16   9   10.60    7.80
   2  16   9   33.10   13.10
   2  16   9   22.20    9.40
   2 -16  -9   26.60    9.30
   3 -16   9   16.10   10.90
  -3 -16  -9   10.90    9.00
  -3  16   9   16.80    9.90
   3  16   9   44.60   16.80
   3 -16  -9   35.40   10.90
   3  16   9    9.70    7.00
   0  17   9   22.90    9.60
  -1  17   9   17.10    8.90
   1  17   9   25.00    9.70
  -2  17   9   17.50    8.60
   2  17   9   16.50    8.90
   0  18   9    7.70    8.50
  -1  18   9   14.10    8.50
   1  18   9   -1.30    5.40
   0   0  10 2270.87  132.49
   0   0 -10 2313.37  133.99
   0   0  10 2301.77  134.59
   1   0 -10  133.69   10.70
  -1   0  10  120.29   10.30
  -1   0 -10  115.19   11.70
   1   0  10  140.69   13.20
   1   0  10  123.09    8.80
  -1   0  10  103.09   11.70
   2   0  10   36.50    7.40
   2   0  10   56.19    6.20
  -2   0 -10   52.99    7.70
  -2   0  10   59.39    8.60
   2   0 -10   48.60    7.40
  -2   0  10   48.30    8.00
   3   0 -10   29.70    6.30
   3   0  10   27.80    5.30
  -3   0 -10   28.00    6.20
  -3   0  10   43.30    8.20
   3   0  10   21.60    6.80
  -3   0 -10   29.90    5.90
  -3   0  10   32.60    7.70
   4   0 -10    1.90    3.70
   4   0  10    2.10    3.00
  -4   0 -10    3.80    4.00
   4   0  10    6.30    5.60
  -4   0 -10    3.20    3.90
  -4   0  10    6.10    5.50
  -4   0 -10   -1.10    2.70
  -4   0  10   19.40    6.70
  -5   0 -10   23.50    7.30
  -5   0  10   17.20    8.20
  -5   0 -10   33.60    7.70
   5   0  10   14.40    8.00
   5   0 -10   27.80    7.60
  -5   0 -10   42.30    8.60
   5   0  10   26.10    7.60
  -5   0  10   38.70   11.00
   5   0  10   13.50    7.70
  -6   0  10    9.60    7.40
  -6   0 -10    6.40    5.90
   6   0 -10   15.10    6.90
  -6   0  10   19.10    8.60
   6   0  10   16.50    7.30
  -6   0 -10    8.50    6.10
   6   0  10   15.20    8.20
  -6   0 -10    9.00    6.30
   6   0  10   13.90    8.00
   7   0  10   24.10    9.40
  -7   0 -10   21.50    9.40
  -7   0  10   12.70   10.00
  -7   0  10    1.30    7.50
   0  -1  10 2765.12  160.58
   0   1 -10 2784.92  162.38
   0   1  10 2838.92  163.18
   0   1  10 2871.11  161.28
   0  -1  10 2785.42  162.78
   0  -1 -10 2713.23  162.38
  -1   1  10  411.96   27.30
  -1  -1 -10  454.05   27.80
  -1   1  10  439.76   28.30
   1   1 -10  416.26   27.40
   1  -1  10  416.26   25.10
   1  -1  10  401.16   27.70
   1   1  10  404.36   28.50
  -1  -1  10  419.46   27.10
  -1   1 -10  411.26   27.70
   1  -1 -10  414.96   27.70
  -1  -1  10  431.46   28.30
   1   1  10  405.36   25.90
  -2   1  10   58.09    8.40
   2  -1  10   44.90    5.30
  -2  -1 -10   52.19    7.20
   2   1 -10   46.90    6.80
   2  -1  10   38.90    6.70
  -2   1  10   43.30    7.20
  -2  -1  10   38.20    7.20
  -2  -1  10   53.29    8.20
   2  -1 -10   49.60    7.60
  -2   1 -10   30.80    6.10
   2   1  10   43.10    5.60
   2   1  10   60.79    9.40
  -3   1  10  138.99   15.70
  -3   1  10  120.29   14.50
   3  -1  10  125.39   10.50
  -3  -1 -10  137.69   13.80
   3   1 -10  107.89   12.30
  -3  -1 -10  126.09   13.10
  -3  -1 -10  140.79   10.80
   3  -1  10  124.69   14.10
  -3   1 -10  112.69   11.80
  -3  -1  10  115.59   14.20
  -3  -1  10   98.79   13.80
  -3   1 -10  107.19   11.10
  -3   1 -10  130.59   14.20
   3  -1 -10  120.79   13.40
   3   1  10  101.99   14.70
   3   1  10  137.19   13.00
  -4   1  10   -0.60    4.10
  -4  -1 -10    1.80    2.90
   4  -1  10    6.70    5.70
   4  -1  10    3.60    3.30
  -4   1  10    1.10    4.40
   4   1 -10   -2.10    2.50
  -4  -1 -10    3.60    3.30
  -4  -1 -10    4.60    4.30
   4  -1  10    8.80    5.70
  -4   1 -10   -1.60    3.30
  -4  -1  10   -0.40    3.90
   4   1  10    2.90    4.90
  -4   1 -10    0.40    2.00
   4   1  10    3.80    3.60
  -4  -1  10   -0.10    3.50
   4  -1 -10    2.40    3.80
  -5  -1 -10   45.70    8.50
  -5   1  10   35.10   10.20
  -5  -1 -10   31.40    8.10
   5  -1  10   51.29   12.00
   5  -1  10   28.80    7.30
  -5   1  10   38.20   10.10
   5  -1  10   30.80    9.30
   5   1 -10   34.00    7.40
  -5  -1 -10   33.20    7.50
   5  -1 -10   36.50    8.60
  -5   1 -10   24.70    8.00
   5   1  10   22.00    8.00
   5   1  10   28.10   10.10
  -5  -1  10   22.00    8.90
  -5   1 -10   29.80    7.00
  -5   1 -10   38.10    7.80
  -5  -1  10   30.40    9.00
   5   1  10   14.70    6.20
  -6   1  10   25.90   10.70
  -6  -1 -10   11.60    6.30
   6  -1  10    8.20    6.40
   6  -1  10    3.90    7.60
  -6  -1 -10    5.40    6.10
  -6   1  10   17.70    8.40
   6   1  10   21.50    9.50
   6  -1 -10   17.80    7.50
  -6  -1  10    9.70    6.50
   6   1  10   17.30    7.30
  -6  -1  10   15.10    8.30
  -6   1 -10   19.10    7.50
  -6   1 -10   15.50    6.90
  -7  -1 -10   -0.70    6.40
  -7   1  10    3.40    8.70
   7  -1  10   -1.50    7.50
  -7   1  10   -1.20    7.00
  -7   1 -10    3.40    7.70
  -7  -1  10   -2.20    6.70
   7   1  10    2.70    7.40
  -7  -1  10   -2.70    7.90
   0   2  10  335.37   22.90
   0  -2 -10  391.56   24.20
   0   2 -10  349.17   23.90
   0  -2  10  352.66   21.80
   0  -2  10  362.76   24.20
  -1  -2 -10  309.17   22.10
   1  -2  10  318.27   19.80
  -1   2  10  334.67   22.60
   1   2 -10  334.37   22.30
  -1   2  10  362.86   23.50
   1  -2  10  325.67   22.40
   1  -2  10  326.67   19.60
  -1  -2  10  346.17   22.10
   1   2  10  302.97   23.50
  -1   2 -10  350.36   23.10
  -1  -2  10  356.66   23.40
   1   2  10  333.17   21.40
   1  -2 -10  309.77   22.70
  -2   2  10   20.20    5.00
  -2  -2 -10   21.20    4.70
   2   2 -10   11.50    3.90
  -2  -2 -10   19.60    4.30
  -2   2  10   16.80    5.00
   2  -2  10   15.20    2.90
   2  -2  10   12.70    4.10
   2   2  10   19.10    4.20
   2   2  10    7.10    4.20
  -2  -2  10   16.60    4.60
  -2   2 -10   13.80    2.50
  -2  -2  10   19.60    5.40
   2  -2 -10   14.20    4.50
  -2   2 -10   12.70    4.80
  -3   2  10  130.09   15.50
  -3  -2 -10  169.88   15.10
   3  -2  10  139.59   14.60
  -3  -2 -10  150.48   14.90
   3  -2  10  130.79   10.90
   3   2 -10  127.79   12.90
  -3   2  10  127.69   14.50
  -3  -2  10  123.89   15.50
   3  -2 -10  125.39   14.30
  -3  -2  10  120.49   15.00
   3   2  10  125.59   16.50
   3   2  10  124.29   13.00
  -3   2 -10  121.19   10.50
  -3   2 -10  118.89   14.30
   4  -2  10   14.10    5.90
  -4   2  10    8.90    5.50
   4  -2  10   13.50    6.60
  -4  -2 -10   10.30    5.10
   4   2 -10    6.60    4.00
  -4  -2 -10    7.50    4.20
  -4  -2 -10   10.20    4.30
   4  -2  10    6.80    4.00
  -4   2  10    7.00    5.50
  -4   2 -10    9.40    4.00
  -4   2 -10    1.20    3.50
   4   2  10    5.50    4.00
  -4  -2  10   12.40    6.30
  -4   2 -10    8.20    4.60
   4   2  10    4.50    5.80
   4  -2 -10   18.40    6.00
  -4  -2  10    1.20    4.30
  -5  -2 -10   14.20    6.10
   5  -2  10    4.30    6.10
  -5   2  10   10.30    6.20
   5  -2  10    6.70    6.10
  -5  -2 -10   12.50    5.30
  -5  -2 -10   -1.10    2.90
  -5   2  10   28.40    9.80
   5  -2  10   24.50    7.00
   5   2 -10   14.20    5.60
  -5  -2  10    2.70    5.70
  -5   2 -10   19.40    5.40
   5  -2 -10   16.40    6.60
  -5   2 -10   18.80    5.80
   5   2  10    5.40    6.70
  -5  -2  10   28.90    8.50
   5   2  10    7.00    6.30
  -5   2 -10   15.30    6.70
   5   2  10   10.70    5.10
  -6  -2 -10   -6.30    4.80
  -6   2  10    2.20    7.10
  -6   2  10    1.40    6.50
   6  -2  10    1.00    5.10
   6  -2  10   -0.20    5.60
  -6  -2 -10    2.50    4.90
  -6  -2  10    6.00    7.20
  -6  -2  10   -4.50    5.20
   6  -2 -10    7.20    5.70
  -6   2 -10    1.00    5.80
  -6   2 -10   -0.40    4.30
   6   2  10   -5.20    4.30
   6   2  10    8.30    8.50
  -7  -2 -10   10.10    6.60
   7  -2  10   13.30   10.00
  -7   2  10   15.30   10.70
  -7  -2 -10   22.40    9.50
  -7  -2  10    0.70    7.60
  -7  -2  10   23.00   10.40
   7   2  10    9.60   11.10
   7   2  10   16.20    8.70
   7  -2 -10   16.10    9.30
   0   3  10  122.49   12.80
   0   3 -10  117.89    7.60
   0  -3  10  118.89    8.00
   0  -3 -10  122.79   10.60
   0   3 -10  125.99   10.40
   0   3  10  122.29    9.90
   0  -3  10  119.39   10.50
  -1   3  10  226.48   16.20
   1  -3  10  198.98   15.30
  -1   3  10  237.68   16.80
   1   3 -10  199.78   15.40
  -1  -3 -10  217.08   15.60
  -1   3 -10  221.28   16.50
  -1  -3  10  216.08   15.20
   1   3  10  204.38   15.00
  -1  -3  10  206.08   16.60
   1  -3 -10  192.58   16.10
   1   3  10  221.58   17.60
   2  -3  10    4.10    2.70
  -2   3  10    4.10    3.10
  -2  -3 -10    1.70    2.60
  -2  -3 -10    7.20    3.10
  -2   3  10    7.70    4.30
   2  -3  10    3.10    1.70
   2   3 -10    2.90    2.60
   2  -3 -10   15.10    4.90
  -2   3 -10    6.10    1.80
   2   3  10   -0.40    3.50
  -2   3 -10    3.60    3.00
  -2  -3  10   14.60    4.70
   2   3  10   15.50    3.90
  -2  -3  10    3.20    3.20
   3  -3  10  121.19   12.30
  -3  -3 -10  111.29   13.10
  -3   3  10  113.19   13.00
   3   3 -10  106.59   11.00
   3  -3  10  109.09   10.60
  -3   3  10  104.19   14.20
  -3   3 -10  101.89   10.20
   3   3  10  114.89   15.50
   3  -3 -10   86.39   12.10
  -3  -3  10   96.79   12.80
  -3   3 -10  106.09   13.50
   3   3  10   98.29   11.10
  -3  -3  10   72.09   12.10
  -4  -3 -10   12.40    4.60
  -4   3  10    6.50    4.60
  -4  -3 -10   14.10    4.80
  -4  -3 -10   13.80    5.80
   4   3 -10    5.90    3.70
   4  -3  10   14.40    4.70
  -4   3  10    2.40    5.30
   4  -3  10    4.80    4.50
   4  -3  10    4.20    5.60
  -4   3 -10   17.00    4.50
   4  -3 -10   10.20    5.40
   4   3  10    8.40    4.60
  -4   3 -10    7.50    3.90
  -4  -3  10    3.60    5.10
   4   3  10    3.70    5.70
  -4   3 -10   16.50    6.40
  -4  -3  10   17.80    6.90
   5  -3  10   37.70    8.20
  -5   3  10   36.30   10.40
   5  -3  10   37.20   11.20
  -5  -3 -10   39.20    8.80
  -5  -3 -10   26.10    7.00
  -5   3  10   26.30    8.10
  -5  -3 -10   27.00    7.30
   5   3  10   37.60   11.70
   5   3  10   37.30    8.50
  -5  -3  10   36.60   10.30
   5  -3 -10   27.60    8.10
  -5   3 -10   12.80    5.10
   5   3  10   21.90    8.00
  -5   3 -10   46.70   10.50
  -5  -3  10   27.50    8.80
  -6  -3 -10   15.40    6.50
  -6  -3 -10    6.60    6.20
   6  -3  10    3.10    7.40
  -6   3  10   23.30    9.10
  -6   3  10    6.60    7.60
   6   3  10   12.50    9.00
  -6   3 -10   18.50    8.30
   6  -3 -10    9.10    7.20
   6   3  10   10.70    6.60
  -6  -3  10   21.00    9.40
  -6  -3  10   15.70    9.40
  -7  -3 -10   27.00   10.20
   7  -3  10    5.30    8.80
  -7   3  10   41.60   14.00
  -7  -3 -10   28.00    9.10
  -7  -3  10   22.70   11.00
  -7  -3  10   21.60    9.90
   7   3  10    1.80   11.00
   7   3  10   25.70    9.60
   7  -3 -10    7.50    6.80
   0  -4 -10  540.65   34.50
   0   4 -10  557.64   34.60
   0   4 -10  534.95   31.10
   0   4  10  526.15   35.50
   0  -4  10  535.35   34.40
   0   4  10  517.55   33.90
   0  -4  10  538.85   31.10
   0   4 -10  533.95   31.10
   1   4 -10  171.78   13.40
  -1   4  10  169.18   14.30
  -1   4  10  168.28   14.00
  -1  -4 -10  165.38   13.20
   1  -4  10  174.98   13.30
  -1   4 -10  188.28   14.60
   1   4  10  177.48   13.40
   1   4  10  161.08   16.90
  -1  -4  10  169.48   12.60
  -1  -4  10  194.08   15.00
   1  -4 -10  185.38   14.60
   2   4 -10   87.39    9.20
  -2   4  10   92.99   11.50
   2  -4  10   98.69    9.40
  -2  -4 -10   73.49    9.70
   2  -4  10   88.59    6.40
  -2  -4 -10   44.30    7.40
  -2   4  10   78.19   10.10
  -2  -4  10   71.69   10.70
  -2   4 -10   84.29    6.20
   2   4  10   81.19   12.00
   2  -4 -10   80.79   11.00
  -2   4 -10  102.49   12.00
  -2  -4  10  113.59   11.40
   2   4  10   98.19   10.30
   3   4 -10   51.49    7.00
  -3  -4 -10   51.89    7.30
   3  -4  10   55.19    7.60
  -3   4  10   45.90    9.50
  -3   4  10   40.90    8.00
  -3  -4 -10   48.30    8.60
   3   4  10   36.20    9.10
  -3   4 -10   57.49    9.70
  -3  -4  10   29.90    7.20
  -3  -4  10   32.80    8.40
   3   4  10   31.70    6.50
  -3   4 -10   58.19    6.80
   3  -4 -10   51.39    9.30
   4  -4  10   31.90    7.00
  -4   4  10   24.30    8.30
   4  -4  10   32.60    9.80
  -4  -4 -10   48.30    9.40
  -4   4  10   40.40    8.50
  -4  -4 -10   40.50    7.10
   4   4 -10   35.00    6.40
  -4  -4  10   34.90    8.80
   4   4  10   19.40    9.20
  -4  -4  10   37.20    8.90
   4  -4 -10   42.20    9.20
  -4   4 -10   27.60    6.40
  -4   4 -10   17.40    6.60
   4   4  10   21.60    6.30
  -5   4  10   55.69   13.00
  -5  -4 -10   29.30    8.60
  -5  -4 -10   64.29   10.30
  -5   4  10   44.20    9.80
   5  -4  10   46.80   11.80
  -5  -4  10   48.40   11.30
  -5  -4  10   56.79   12.40
   5   4  10   47.80   12.30
  -5   4 -10   28.90    7.40
  -5   4 -10   37.20    9.90
   5  -4 -10   26.30    8.70
   5   4  10   45.70    9.90
  -6  -4 -10   46.90    9.80
   6  -4  10   49.80   13.80
  -6  -4 -10   45.00   10.60
  -6   4  10   16.90    8.80
   6   4  10   42.20    9.70
   6  -4 -10   40.10   11.50
  -6  -4  10   47.50   13.10
  -6   4 -10   49.60   12.20
  -6  -4  10   46.20   12.20
   6   4  10   39.20   13.20
   7  -4  10   15.90   10.40
  -7  -4 -10    6.60    7.10
  -7  -4 -10   11.30    8.30
  -7  -4  10    1.60    8.50
   7   4  10   13.40    8.80
   7  -4 -10    9.10    8.40
   7   4  10   12.90   11.40
  -7  -4  10    0.40    7.10
   0   5 -10  437.26   30.30
   0   5 -10  459.75   26.80
   0   5  10  470.85   31.70
   0  -5  10  456.65   30.30
   0  -5 -10  502.25   30.70
   0   5  10  449.95   30.00
   0   5 -10  451.85   27.10
   1  -5  10  306.07   21.40
  -1   5  10  353.16   23.40
   1   5 -10  332.17   22.00
  -1   5  10  293.07   22.70
   1   5 -10  315.57   21.00
  -1  -5 -10  335.07   22.10
   1   5  10  330.87   22.40
  -1  -5  10  313.37   20.90
   1   5  10  329.27   24.90
   1  -5 -10  318.47   23.40
  -1   5 -10  311.87   23.10
  -1  -5  10  331.67   23.40
  -2  -5 -10   32.90    5.60
   2   5 -10   44.80    6.00
  -2   5  10   38.70    7.80
   2  -5  10   38.30    5.50
  -2   5  10   37.40    7.00
  -2  -5 -10   34.60    6.70
  -2   5 -10   43.40    4.20
  -2   5 -10   38.60    8.20
   2  -5 -10   42.30    8.00
   2   5  10   23.00    7.10
  -2  -5  10   38.20    7.60
   2   5  10   45.80    6.80
  -2  -5  10   40.10    6.80
   3  -5  10   49.99   11.20
   3   5 -10   54.09    7.30
   3  -5  10   66.79    7.70
  -3  -5 -10   58.49    8.10
  -3   5  10   48.70    8.40
  -3   5  10   65.59   11.30
  -3  -5 -10   62.49   11.40
  -3   5 -10   43.90    6.60
   3   5  10   72.29   13.20
  -3  -5  10   52.89    9.00
   3   5  10   59.89    8.90
   3  -5 -10   73.79   11.70
  -3   5 -10   57.09   10.10
  -3  -5  10   53.29   10.20
  -4   5  10   -1.80    4.10
  -4   5  10    8.00    4.70
   4  -5  10   14.20    7.20
  -4  -5 -10    2.20    3.20
  -4  -5 -10    2.80    4.10
  -4  -5  10    6.40    5.00
  -4  -5  10    6.40    5.70
  -4   5 -10   -2.30    3.90
  -4   5 -10   -2.20    3.30
   4   5  10   -0.20    3.90
   4   5  10    1.90    6.00
   4  -5 -10    1.60    4.40
  -5   5  10   12.00    6.10
   5  -5  10   14.80    8.20
  -5  -5 -10   18.40    6.20
  -5   5  10    9.00    6.70
  -5  -5 -10   20.60    7.50
   5   5  10   12.30    5.90
  -5  -5  10   14.00    7.10
   5   5  10   21.50    9.80
  -5  -5  10   16.40    8.20
  -5   5 -10   20.30    8.10
   5  -5 -10   17.90    8.20
  -6  -5 -10   17.00    6.90
  -6   5  10   22.70    9.50
  -6   5 -10   19.60    9.30
  -6  -5  10   19.90   10.10
   6   5  10   27.70    8.80
   6  -5 -10   10.70    7.50
   6   5  10   27.50   12.80
  -6  -5  10   31.10   10.20
  -7  -5 -10   37.30   12.40
  -7  -5 -10   30.20    9.50
   7  -5  10   19.10   11.00
  -7  -5  10   18.00   10.10
   7   5  10   40.60   15.40
  -7  -5  10   17.00   11.10
   7  -5 -10   57.89   13.20
   7   5  10   25.90   10.00
   0  -6  10    3.70    2.90
   0   6 -10    6.10    3.20
   0   6 -10    1.80    1.10
   0  -6 -10    0.20    2.50
   0   6  10    3.60    3.80
   0   6  10    3.50    2.80
   1   6 -10  156.98   12.70
  -1   6  10  168.78   16.00
  -1  -6 -10  141.79   12.50
   1   6 -10  148.59   11.50
  -1   6  10  154.48   15.50
   1  -6  10  155.88   12.20
  -1  -6  10  167.38   16.40
  -1   6 -10  142.19   15.10
   1  -6 -10  185.88   17.00
   1   6  10  180.38   13.80
   1   6  10  131.89   16.30
  -1  -6  10  169.28   11.50
   2  -6  10   57.49    6.70
   2   6 -10   49.10    7.70
  -2  -6 -10   66.69    7.80
  -2   6  10   65.49    9.20
  -2   6  10   61.79    9.70
   2   6 -10   65.49    7.60
  -2  -6 -10   63.49    9.60
   2  -6 -10   40.70    8.50
  -2   6 -10   55.29    9.60
  -2  -6  10   69.79    8.60
   2   6  10   42.40   10.10
  -2   6 -10   58.49    5.50
   2   6  10   63.09    8.70
  -2  -6  10   59.59   10.10
   3   6 -10   30.10    5.20
  -3  -6 -10   28.70    5.20
  -3   6  10   47.00    9.20
  -3   6  10   45.60    7.70
   3  -6  10   30.90    9.90
  -3  -6 -10   35.80    7.60
  -3   6 -10   35.60    6.00
   3  -6 -10   22.60    7.40
  -3  -6  10   30.10    7.20
   3   6  10   25.90    6.30
   3   6  10   36.80    9.60
  -3  -6  10   24.70    7.90
  -3   6 -10   17.00    6.30
  -4   6  10   10.60    6.60
  -4  -6 -10    8.60    6.10
   4  -6  10   21.40    9.30
  -4   6 -10    9.00    6.50
  -4  -6  10   26.80    7.60
   4   6  10   16.70    8.90
   4   6  10   20.70    6.40
  -4  -6  10   22.80    8.10
   4  -6 -10   20.40    7.20
  -5   6  10   16.20    7.80
  -5  -6 -10   27.20    8.50
   5  -6  10    4.20    7.70
  -5  -6  10   31.00   10.30
  -5  -6  10   18.70    7.60
   5   6  10   10.80    6.30
   5   6  10   30.40   12.00
   5  -6 -10   11.80    7.00
  -5   6 -10   20.70    7.50
  -6  -6 -10    5.40    7.50
  -6   6  10    6.10    6.60
   6  -6  10    0.00    7.50
  -6  -6  10   -5.00    5.40
  -6  -6  10    2.00    7.70
  -6   6 -10    2.40    7.30
   6  -6 -10   -3.90    6.10
   6   6  10   -6.70    4.30
   6   6  10    7.10    9.70
   7  -6  10   17.50   11.10
   7  -6 -10   40.20   12.90
   0   7 -10   33.60    3.70
   0  -7 -10   29.70    6.30
   0  -7  10   36.50    6.40
   0   7  10   47.00    8.50
   0   7 -10   48.50    7.50
   0   7  10   32.90    6.60
  -1   7  10   39.40    7.40
  -1   7  10   52.39    8.00
   1  -7  10   40.20    6.00
   1   7 -10   48.50    6.90
   1   7 -10   47.80    5.80
   1   7  10   40.40    9.10
  -1  -7  10   46.60    5.40
   1  -7 -10   38.90    7.50
  -1   7 -10   40.60    7.80
  -1  -7  10   56.49    9.10
   1   7  10   43.80    7.10
   2   7 -10   69.79    8.20
   2   7 -10   67.09    8.80
  -2   7  10   84.79   10.60
  -2  -7 -10   68.79   10.10
   2  -7  10   73.69    7.40
  -2  -7 -10   79.39    8.80
  -2   7  10   61.89   10.50
   2  -7 -10   90.59   12.20
   2   7  10   55.09   11.20
  -2  -7  10   78.89    9.30
  -2  -7  10   73.49   11.80
   2   7  10   83.39   10.80
  -2   7 -10   85.39   12.10
  -3   7  10    5.20    3.70
  -3  -7 -10    6.20    4.40
  -3  -7 -10    6.60    3.40
   3  -7  10    7.70    6.60
  -3   7  10    5.50    4.40
   3   7 -10    6.50    4.20
   3   7  10    9.10    6.30
  -3   7 -10   -1.80    4.20
   3   7  10    5.50    4.50
  -3  -7  10    2.00    4.50
  -3  -7  10    5.80    3.70
   3  -7 -10    8.30    5.60
  -4   7  10    9.20    6.50
  -4  -7 -10   16.80    7.10
   4   7 -10    8.30    5.20
  -4   7  10    6.50    4.70
   4  -7  10    8.20    7.70
  -4  -7  10    9.90    5.60
  -4  -7  10   10.80    7.30
  -4   7 -10   11.60    6.80
   4   7  10   16.90    6.00
   4  -7 -10   11.30    6.70
   4   7  10   14.50    8.50
   5   7 -10   11.40    6.90
  -5   7  10   -0.30    5.60
   5  -7  10   -3.80    5.70
  -5  -7 -10   21.80    7.50
  -5   7 -10    9.60    6.10
   5   7  10   11.90    6.70
   5   7  10    0.80    7.80
  -5  -7  10    8.70    6.90
  -5  -7  10    8.20    5.90
   5  -7 -10   -2.10    6.20
   6   7 -10    1.00    6.00
   6  -7  10   22.50   11.30
  -6   7  10    0.10    6.10
  -6  -7 -10   15.10    8.00
   6  -7 -10   16.70    8.60
   6   7  10   15.90    7.50
  -6  -7  10   11.20    8.30
  -6  -7  10   -6.80    5.60
   6   7  10   25.90   11.60
   0   8 -10    2.00    1.50
   0   8  10   -3.00    2.20
   0   8  10   -2.00    3.30
   0  -8  10    1.50    2.80
   0  -8 -10    0.30    2.70
   0   8 -10    2.10    3.20
  -1  -8 -10  143.99   12.70
  -1   8  10  159.98   16.10
   1   8 -10  183.48   13.70
  -1   8  10  114.69   14.40
   1   8 -10  171.28   12.00
   1  -8  10  155.88   12.40
   1   8  10  189.48   19.90
   1  -8 -10  179.68   17.20
  -1  -8  10  163.58   17.10
  -1   8 -10  124.99   15.10
   1   8  10  156.28   15.70
   2   8 -10   29.40    5.80
   2  -8  10   18.60    8.20
   2   8 -10   21.80    4.70
  -2  -8 -10   32.30    5.20
  -2  -8 -10   23.40    6.10
  -2   8  10   22.30    6.40
   2   8  10   16.20    7.20
   2   8  10   24.80    6.10
  -2   8 -10   23.20    6.50
  -2  -8  10   22.20    4.80
   2  -8 -10   30.70    7.70
  -2  -8  10   12.00    5.70
  -3   8  10   77.99   10.70
  -3   8  10   61.49   11.80
  -3  -8 -10   90.89   13.20
   3  -8  10   65.39   13.80
   3   8 -10   64.29   10.30
   3   8  10   60.49   10.30
  -3  -8  10   82.79   14.00
   3  -8 -10   90.19   14.30
   3   8  10   90.99   16.30
  -3  -8  10   85.69   11.00
  -3   8 -10   76.49   12.90
   4   8 -10   34.90    8.40
   4  -8  10   23.60   10.50
  -4  -8 -10   38.40    9.40
  -4   8  10   41.20   10.50
  -4   8 -10   33.50    9.80
   4   8  10   40.40   11.90
   4  -8 -10   33.20    9.60
   4   8  10   25.30    7.30
  -4  -8  10   29.10    9.40
  -4  -8  10   39.70    8.60
  -5   8  10   43.90   12.20
   5   8 -10   72.39   13.40
   5  -8  10   82.89   17.90
  -5  -8 -10   60.39   13.10
   5  -8 -10   44.20   11.90
  -5   8 -10   67.79   13.40
   5   8  10   67.19   11.70
  -5  -8  10   67.39   12.90
   5   8  10   39.70   13.60
  -5  -8  10   60.19   14.40
  -6   8  10   31.40   11.90
   6   8 -10   22.80   10.30
   6  -8  10   36.80   14.10
  -6  -8 -10   19.50    9.90
   6   8  10   26.90    9.30
   6   8  10   25.70   12.60
  -6  -8  10   28.90   10.60
   6  -8 -10   53.59   13.30
  -6  -8  10   16.20   10.60
   0  -9  10   25.40    5.90
   0   9 -10   27.40    6.30
   0  -9 -10   38.10    7.20
   0   9  10   28.20    7.60
   0   9 -10   30.00    4.20
   0   9  10   24.70    6.30
   1   9 -10   22.40    5.30
  -1   9  10   48.10    8.40
   1  -9  10   40.80    6.60
   1   9 -10   30.20    4.90
  -1   9  10   27.20    6.60
  -1  -9 -10   28.80    5.90
  -1   9 -10   14.60    5.80
  -1  -9  10   27.50    6.80
   1   9  10   29.80    6.60
   1   9  10   47.40   10.20
   1  -9 -10   34.40    7.80
  -2  -9 -10    4.00    2.80
   2  -9  10   -3.80    4.00
  -2   9  10    2.50    4.50
  -2   9  10    7.00    3.80
   2   9 -10    7.70    3.70
  -2  -9 -10    5.30    4.70
   2   9 -10    3.10    4.30
  -2   9 -10    1.20    4.70
   2   9  10    2.80    3.50
   2  -9 -10   14.00    6.00
  -2  -9  10    8.40    3.30
  -2  -9  10   -2.80    4.60
   2   9  10    8.30    6.70
  -3   9  10   20.70    7.20
   3  -9  10   17.30    7.60
  -3   9  10   23.40    6.10
   3   9 -10   12.80    5.00
  -3  -9 -10   10.70    6.10
   3   9  10   18.80    9.30
  -3  -9  10   20.90    5.90
  -3  -9  10   13.00    6.90
  -3   9 -10   20.90    7.70
   3  -9 -10   22.50    7.90
   3   9  10   19.00    6.30
   4  -9  10   44.00   12.70
  -4  -9 -10   65.69   12.60
   4   9 -10   35.80    8.80
  -4   9  10   42.50   10.80
   4  -9 -10   45.20   11.30
  -4  -9  10   48.70   11.90
  -4   9 -10   54.39   12.50
  -4  -9  10   54.49   10.30
   4   9  10   59.89   10.60
   4   9  10   52.99   14.10
  -5  -9 -10    9.50    7.10
   5   9 -10   14.10    6.60
   5  -9  10    5.80    9.00
  -5   9  10    7.70    7.20
   5   9  10    5.70    5.60
   5  -9 -10   -2.30    6.00
  -5   9 -10   11.70    8.60
   5   9  10   10.70    9.50
  -5  -9  10    7.40    6.00
  -5  -9  10   11.70    8.20
   6  -9  10   13.00   10.70
  -6   9  10    5.60    8.90
   6   9 -10   -2.30    4.90
  -6  -9 -10    1.30    7.50
   6   9  10   -2.40    5.40
   6  -9 -10    4.80    7.40
  -6  -9  10   -0.20    5.90
  -6  -9  10    1.40    8.60
   6   9  10   12.10   12.20
   0 -10  10   -2.70    2.80
   0  10  10    1.40    3.90
   0  10 -10    1.50    3.50
   0  10  10   -1.90    2.80
   0 -10 -10    6.00    3.70
  -1  10  10   45.60    9.10
  -1 -10 -10   85.39   10.00
   1  10 -10   88.39   10.30
   1 -10  10   84.59   13.80
  -1  10  10   79.39   11.80
   1  10 -10   80.19    8.70
  -1 -10  10   87.69   12.00
   1 -10 -10   78.19   11.90
   1  10  10   75.19   13.10
  -1  10 -10   62.89   10.80
   1  10  10   67.89   10.40
  -2  10  10    9.50    4.40
   2  10 -10   -2.40    2.90
  -2  10  10    5.90    4.30
   2 -10  10   23.20    8.50
  -2 -10 -10    4.00    4.70
   2 -10 -10    5.80    5.60
   2  10  10    9.00    7.00
  -2  10 -10    8.00    5.80
   2  10  10    8.40    4.80
  -2 -10  10    4.30    5.10
  -3  10  10   10.30    6.20
   3 -10  10    3.10    6.00
   3  10 -10    5.40    4.10
  -3 -10 -10    3.10    5.50
   3 -10 -10    8.20    5.90
   3  10  10   11.20    5.20
  -3 -10  10    1.20    5.10
  -3 -10  10    5.40    4.20
  -3  10 -10    2.10    5.10
   3  10  10   31.40   10.70
  -4 -10 -10   19.00    8.20
   4  10 -10   16.90    6.90
   4 -10  10   23.30   10.40
  -4  10  10   17.30    8.10
   4 -10 -10   12.80    7.60
  -4  10 -10   30.90    9.40
   4  10  10   20.80    7.20
  -4 -10  10   21.70    6.90
   4  10  10   13.70    9.60
  -4 -10  10   20.00    8.30
   5  10 -10   -0.40    5.50
  -5 -10 -10   -6.50    4.60
  -5  10  10   -0.60    6.00
   5 -10  10   -0.20    7.30
   5  10  10    7.80    6.40
  -5  10 -10   -2.90    6.00
  -5 -10  10    7.00    8.30
   5 -10 -10   -0.90    6.40
  -5 -10  10   -1.30    4.80
   5  10  10   11.40    9.10
   6  10 -10   12.70    8.90
   6 -10  10   22.30   13.30
  -6 -10 -10   13.40   10.20
  -6  10  10   13.60   10.00
  -6 -10  10   15.20    8.90
   6 -10 -10    6.00    8.60
  -6 -10  10   -3.10    8.50
   6  10  10    7.80    7.40
   6  10  10    2.90   19.10
   0 -11  10   23.70    7.10
   0  11 -10   39.10    7.80
   0 -11  10   26.50    9.00
   0  11  10   25.30    8.10
   0  11  10   27.90    7.20
   0 -11 -10   22.00    6.20
   1  11 -10   11.90    4.80
  -1  11  10    2.70    4.60
  -1  11  10    1.00    3.90
  -1 -11 -10   11.60    4.40
   1 -11  10   24.60    8.40
   1  11  10   11.00    5.70
   1 -11 -10   14.50    6.50
  -1  11 -10    8.80    5.50
  -1 -11  10    5.30    4.60
  -1 -11  10   17.90    6.30
   1  11  10   14.20    7.40
   2  11 -10   66.09    9.60
  -2  11  10   80.39   13.10
   2 -11  10   73.49   14.80
  -2 -11 -10   71.19   11.40
   2  11  10   78.19   14.90
   2 -11 -10   90.69   13.90
  -2 -11  10   91.19   13.80
   2  11  10   72.59   11.60
  -2  11 -10   76.59   13.40
   3  11 -10    8.90    5.00
  -3 -11 -10   14.40    6.50
  -3  11  10    7.20    5.80
   3 -11  10   22.20   10.20
   3 -11 -10   27.60    8.80
   3  11  10   17.60    8.70
  -3 -11  10   32.60   10.00
  -3  11 -10   19.20    7.30
   3  11  10   21.40    6.90
  -4 -11 -10    2.60    6.40
  -4  11  10   12.50    7.90
   4 -11  10   13.30    9.10
   4  11 -10    8.10    5.60
  -4 -11  10    7.40    7.90
  -4  11 -10    7.10    6.40
  -4 -11  10    4.10    4.90
   4  11  10    2.80    7.40
   4  11  10    0.60    4.90
   4 -11 -10   11.50    7.60
  -5  11  10   10.80    7.70
  -5 -11 -10   12.50    8.30
   5  11 -10    6.40    6.70
   5 -11  10   -3.40    7.60
   5  11  10    5.90    6.40
  -5 -11  10    6.10    6.30
   5  11  10    0.00    8.10
   5 -11 -10   39.10   12.00
  -5 -11  10    4.70    7.40
   0  12  10   57.59   11.00
   0  12 -10   53.19    9.30
   0  12  10   32.40    8.10
  -1  12  10   80.39   12.80
  -1  12  10  100.89   13.30
   1 -12  10  110.79   16.50
  -1 -12  10   98.79   13.80
   1  12  10  107.39   14.30
   1  12  10  102.99   17.20
  -1  12 -10   90.09   13.60
   1 -12 -10   93.19   13.60
  -2  12  10   85.39   13.90
  -2 -12 -10   83.99   12.80
   2 -12  10   74.69   14.40
   2  12  10   65.89   11.60
  -2  12 -10   83.39   13.90
   2 -12 -10  104.09   15.40
   2  12  10   95.69   17.80
  -2 -12  10   84.49   13.90
   3 -12  10   74.89   16.60
   3  12 -10   54.89    9.80
  -3  12  10   45.00   11.00
  -3 -12 -10   48.80   10.60
  -3 -12  10   59.39   13.10
   3  12  10   60.69   14.90
   3  12  10   76.49   12.40
   3 -12 -10   51.39   12.20
  -3  12 -10   59.49   12.50
   4  12 -10   25.60    7.60
  -4  12  10    0.50    5.90
   4 -12  10    2.70    7.60
  -4 -12 -10   16.70    8.70
  -4 -12  10   11.90    8.20
   4  12  10   23.90    8.30
   4  12  10   -3.40    7.40
  -4  12 -10    4.20    7.90
   4 -12 -10   28.10   10.40
  -5  12  10   35.40   12.70
  -5 -12 -10   46.70   13.20
   5  12 -10   25.50    8.90
   5 -12  10   25.10   12.10
   5  12  10   19.10    8.30
   5 -12 -10   22.70   11.00
  -5 -12  10   26.80    9.10
  -5 -12  10   35.50   12.70
   5  12  10   65.89   17.90
   0 -13  10    9.90    6.30
   0  13  10    0.60    5.30
   0 -13 -10   15.30    5.60
   0  13 -10    4.00    4.90
   0  13  10    3.70    4.40
   1 -13  10   26.90    8.50
  -1  13  10   22.90    7.30
   1  13  10   20.30    6.90
   1  13  10   18.50    9.20
  -1  13 -10   20.10    7.50
   1 -13 -10   10.40    6.00
   2 -13  10   -9.60    5.40
  -2  13  10   -3.00    3.80
  -2 -13 -10    3.10    5.20
   2 -13 -10   -1.10    5.10
  -2 -13  10    6.60    6.20
   2  13  10   -0.10    8.10
  -2  13 -10   16.50    6.90
   2  13  10   13.60    5.90
   3 -13  10   17.00    9.40
  -3  13  10   21.40    8.20
  -3 -13 -10   -1.00    5.60
   3 -13 -10   10.30    6.90
   3  13  10   10.30   10.30
  -3  13 -10    0.80    6.90
  -3 -13  10   12.70    7.60
   3  13  10   11.80    6.60
   4 -13  10   -3.10    7.80
  -4  13  10   12.90    8.40
  -4 -13 -10    3.80    7.20
   4  13 -10    1.20    5.60
   4  13  10   -3.60    4.70
   4 -13 -10   -2.60    4.40
  -4 -13  10    5.00    8.00
   4  13  10    7.90   10.50
   5  13 -10  -10.10    5.50
   5 -13  10    3.30   11.20
  -5  13  10  -10.20    7.70
  -5 -13 -10    5.40   11.50
   5 -13 -10   -8.90   10.50
   5  13  10   11.40   20.10
  -5 -13  10   -1.90    7.90
   0  14  10    3.40    5.70
   0  14  10    9.40    6.20
  -1  14  10   32.10    8.80
   1 -14  10   42.60   11.80
   1  14  10   37.30   12.70
   1 -14 -10   22.40    7.50
  -1  14 -10   30.40    8.50
   1  14  10   36.20    9.10
   2 -14  10   28.90   11.40
  -2 -14 -10   25.00    7.70
  -2  14  10   15.90    7.60
  -2  14 -10   17.60    8.70
   2  14  10   14.60    6.90
   2 -14 -10   13.60    6.90
   2  14  10   16.70   11.00
  -2 -14  10   23.40    8.70
   3 -14  10    6.50    8.50
  -3  14  10    4.60    6.50
  -3 -14 -10    0.70    6.00
  -3 -14  10    3.90    7.70
   3  14  10  -12.20    8.40
   3  14  10    4.30    5.50
  -3  14 -10   10.50    8.40
   3 -14 -10    7.50    7.70
  -4 -14 -10   47.00   11.50
   4 -14  10   44.00   14.10
  -4  14  10   31.60   11.50
   4  14  10   23.80   13.60
   4 -14 -10   18.00   10.60
  -4 -14  10   36.50   12.40
   4  14  10   49.80   12.10
   0  15  10    7.60    6.60
   1 -15  10   10.90    8.70
  -1  15  10   10.40    6.70
  -1  15 -10    9.90    7.90
   1  15  10    4.10    8.80
   1  15  10   15.40    6.50
   1 -15 -10    2.10    4.90
   2 -15  10   15.10    9.70
  -2  15  10   15.60    7.70
  -2 -15 -10    7.90    6.70
   2 -15 -10    7.10    5.80
   2  15  10    2.40    5.40
   2  15  10   -4.60    8.20
  -3  15  10   18.70    8.80
  -3 -15 -10   10.70    8.40
   3 -15  10   23.80   11.20
   3 -15 -10    3.50    7.50
   3  15  10   10.10   11.90
   3  15  10   21.30    8.30
  -3 -15  10    6.30    8.40
   4 -15  10    9.10    9.90
  -4  15  10   21.80    9.80
  -4 -15 -10   -2.50    7.10
  -4 -15  10   11.80    9.50
   4 -15 -10   -6.20    6.00
   4  15  10   13.00   13.60
   0  16  10    5.10    5.30
  -1  16  10    3.70    5.30
   1  16  10   -4.30    5.30
  -2 -16 -10   11.30    7.00
  -2  16  10   -1.90    4.70
   2 -16  10    6.70    8.10
   2 -16 -10    2.70    6.40
   2  16  10   14.20   11.30
   2  16  10    7.80    6.70
   3 -16  10   -0.40    9.50
  -3 -16 -10   17.40    8.40
  -3  16  10    0.20    6.50
   3  16  10    0.10   12.30
   3  16  10    3.70    5.90
   3 -16 -10   -1.50    6.80
   0  17  10   -2.30    6.10
  -1  17  10   -2.10    5.60
   1  17  10   11.70    7.50
  -2  17  10   25.80   10.60
   2  17  10   18.80    9.50
   0  18  10    8.90    8.00
   0   0  11   18.90    3.30
   0   0  11   11.00    3.80
   0   0 -11   18.80    4.10
   1   0  11   34.00    6.50
   1   0 -11   38.80    6.50
  -1   0  11   33.00    5.60
   1   0  11   41.30    4.50
  -1   0  11   40.80    7.20
  -1   0 -11   24.30    5.30
  -2   0  11   50.59    8.10
   2   0  11   52.39    8.50
   2   0  11   47.90    5.80
  -2   0 -11   56.79    7.80
  -2   0  11   50.39    7.90
   2   0 -11   46.70    7.40
  -3   0  11    8.10    4.20
   3   0  11    6.60    4.50
  -3   0 -11    8.00    3.10
  -3   0 -11    7.00    3.70
  -3   0 -11   10.50    4.10
   3   0  11    8.00    3.20
   3   0 -11    3.50    3.40
  -3   0  11    8.30    4.40
   4   0  11   97.89   11.60
  -4   0  11   83.09   13.50
   4   0 -11   95.99   12.50
  -4   0 -11  110.69   11.80
  -4   0 -11   89.69   11.50
  -4   0 -11   89.49   12.20
  -4   0  11   75.39   13.10
   4   0  11   79.09   13.30
  -5   0 -11   84.09   11.50
   5   0  11   57.79   10.50
   5   0 -11   65.79   10.80
  -5   0  11   78.99   14.50
   5   0  11   62.69   13.10
   5   0  11   64.19   13.20
  -5   0  11   78.79   13.70
  -5   0 -11   53.69    9.70
  -5   0 -11   57.09   11.00
  -6   0  11    0.90    6.80
   6   0 -11   16.40    6.80
   6   0  11   13.60    6.80
  -6   0 -11    4.80    5.30
   6   0  11    2.00    8.00
  -6   0  11   19.70    9.10
  -6   0 -11   15.70    7.10
  -6   0 -11   16.90    7.60
   6   0  11   16.00    9.20
  -7   0  11   58.89   15.00
  -7   0 -11   72.99   22.30
   7   0  11   81.69   20.00
  -7   0  11   90.89   19.20
   0   1 -11 3940.21  228.98
   0  -1 -11 3995.20  229.18
   0   1  11 3974.70  229.88
   0   1  11 3958.20  227.68
   0  -1  11 3957.30  227.08
   0  -1  11 3927.01  229.48
   1   1 -11   97.29   10.20
   1  -1  11   77.09    9.60
   1  -1  11   85.69    6.60
  -1   1  11  102.99   11.00
  -1   1  11   98.69   10.20
  -1  -1 -11   88.19    9.80
   1   1  11   90.69    7.50
   1  -1 -11   96.99   10.30
   1   1  11   92.09   10.80
  -1   1 -11   97.19   10.50
  -1  -1  11   91.29    9.50
  -1  -1  11   91.29   10.60
  -2  -1 -11  102.49   11.00
  -2   1  11  102.29   11.90
   2  -1  11   98.79   11.40
  -2   1  11   89.69   11.20
   2  -1  11   88.79    7.40
   2   1 -11   96.69   10.50
  -2   1 -11   79.89   10.60
   2   1  11   95.69    8.30
  -2  -1  11   93.29   11.80
   2   1  11  102.99   12.70
   2  -1 -11  102.19   11.20
  -2  -1  11  107.29   12.00
  -3  -1 -11   62.29    9.30
   3  -1  11   81.39    8.80
   3  -1  11   90.39   11.80
  -3   1  11   86.59   12.40
  -3   1  11   76.89   11.20
  -3  -1 -11   92.49   10.60
   3   1 -11   81.59   10.30
   3   1  11   76.79   12.20
  -3  -1  11   86.59   12.30
  -3   1 -11   58.99    9.60
   3   1  11   69.69    8.80
  -3  -1  11   79.89   12.20
  -3   1 -11   72.49    8.10
   3  -1 -11   73.19   10.60
   4  -1  11   20.60    7.40
  -4  -1 -11   19.20    5.70
  -4   1  11   38.00    9.80
   4   1 -11   22.60    5.90
  -4   1  11   27.20    8.00
   4  -1  11   16.20    4.80
  -4  -1 -11   31.80    6.40
  -4  -1 -11   10.80    4.90
  -4   1 -11   20.00    6.20
  -4  -1  11   12.00    6.10
   4   1  11   25.50    8.20
  -4   1 -11   17.90    5.00
   4   1  11   23.40    6.20
  -4  -1  11   19.20    6.70
  -4   1 -11   22.10    5.30
   4  -1 -11   20.40    6.40
  -5   1  11   19.60    8.30
  -5  -1 -11   17.10    6.00
   5  -1  11   12.30    7.50
  -5  -1 -11   13.20    6.00
  -5   1  11   10.40    6.40
   5  -1  11   13.50    7.60
   5  -1  11    9.70    5.50
   5   1 -11   20.10    6.40
  -5  -1 -11   18.10    6.40
   5   1  11   13.00    7.60
  -5  -1  11   29.10    9.20
   5   1  11    6.50    4.80
   5  -1 -11    9.80    6.00
   5   1  11   15.60    7.70
  -5  -1  11    9.00    7.20
  -5   1 -11   20.00    6.00
  -5   1 -11   11.30    6.00
  -5   1 -11   20.70    6.10
  -6  -1 -11   26.50    8.20
   6  -1  11    9.00    8.20
   6  -1  11   11.80    6.20
  -6   1  11   19.10    9.40
  -6   1  11    2.80    6.30
  -6  -1 -11   10.50    6.20
  -6  -1  11    6.50    7.00
  -6   1 -11    7.00    5.50
   6  -1 -11   11.50    6.80
   6   1  11    1.20    7.50
  -6   1 -11    7.10    5.30
   6   1  11    1.70    6.00
  -6  -1  11   14.60    9.10
  -7   1  11   12.00    9.90
  -7  -1 -11   11.50    7.30
  -7   1  11    8.10    8.00
  -7  -1  11    7.60    8.30
  -7  -1  11   14.00    9.20
   7   1  11   18.10    8.10
   0   2  11 1890.91  109.69
   0  -2 -11 1896.61  110.79
   0   2  11 1848.92  111.49
   0  -2  11 1885.51  108.39
   0   2 -11 1844.52  110.59
   0  -2  11 1872.41  110.89
  -1   2  11   18.20    4.80
   1   2 -11   14.00    3.70
   1  -2  11   11.50    3.80
  -1   2  11   18.40    4.40
   1  -2  11   13.50    1.90
  -1  -2 -11    6.40    3.20
  -1  -2  11   16.90    3.90
   1   2  11   13.60    4.60
   1   2  11   14.50    3.40
  -1   2 -11   13.50    4.20
  -1  -2  11   14.00    4.50
   1  -2 -11   10.90    3.80
  -2   2  11   47.50    8.00
   2   2 -11   37.10    6.10
   2  -2  11   35.00    4.30
  -2   2  11   50.79    8.20
   2  -2  11   31.20    6.10
  -2  -2 -11   45.00    6.80
   2   2  11   50.99    8.60
  -2  -2  11   34.20    6.50
  -2  -2  11   26.40    6.50
   2  -2 -11   40.60    7.40
  -2   2 -11   23.30    5.80
   2   2  11   41.40    5.90
   3  -2  11  108.99    9.50
   3   2 -11  115.19   12.10
  -3  -2 -11  119.89   12.70
  -3  -2 -11  133.09   13.60
  -3   2  11  129.09   15.30
   3  -2  11  110.79   12.90
  -3   2  11   85.79   12.40
   3   2  11   93.39   14.20
  -3  -2  11  113.49   14.70
   3  -2 -11  133.29   14.60
  -3  -2  11  106.59   13.90
  -3   2 -11   87.39   12.10
   3   2  11  112.39   11.80
  -3   2 -11   96.79    9.90
  -4  -2 -11   19.60    5.40
   4  -2  11   38.60    8.10
  -4  -2 -11   36.30    7.90
  -4  -2 -11   29.90    6.80
   4  -2  11   22.50    7.80
  -4   2  11   29.10    8.30
   4  -2  11   21.20    5.60
   4   2 -11   29.30    6.40
  -4   2  11    8.60    5.50
  -4  -2  11   21.30    7.20
  -4   2 -11   28.50    7.90
  -4   2 -11    9.00    3.80
  -4  -2  11   10.10    5.90
   4  -2 -11   26.30    7.10
   4   2  11   13.70    7.40
  -4   2 -11   27.40    5.90
   4   2  11   38.70    7.40
   5  -2  11   10.30    7.20
   5   2 -11    5.80    4.50
  -5  -2 -11    5.00    4.30
  -5   2  11    7.90    5.80
  -5  -2 -11   16.00    5.90
   5  -2  11    9.30    4.90
   5  -2  11    4.50    6.60
  -5   2  11    5.70    6.40
  -5  -2 -11    7.00    5.30
  -5   2 -11   11.10    6.10
   5   2  11    3.70    4.80
  -5   2 -11   -0.80    2.20
   5   2  11    9.00    5.90
   5  -2 -11   10.70    5.80
  -5  -2  11    4.90    6.10
   5   2  11   -7.40    5.90
  -5   2 -11    5.10    3.90
  -5  -2  11   -6.10    4.70
  -6   2  11    8.70    8.10
   6  -2  11    1.40    7.10
  -6   2  11   18.10    9.00
  -6  -2 -11    9.30    6.50
  -6  -2 -11   16.70    6.90
  -6   2 -11    2.80    5.30
  -6  -2  11   16.00    8.10
   6   2  11   12.00    7.10
  -6  -2  11   19.90    9.20
   6  -2 -11   12.90    7.10
   6   2  11    7.70    8.30
  -7  -2 -11   10.40    7.20
  -7   2  11   18.90   11.10
   7  -2  11   26.70   11.20
  -7  -2 -11   13.90    8.20
  -7  -2  11   14.20    9.50
  -7  -2  11   14.70    9.70
   7   2  11   14.70   11.60
   7   2  11   33.00   11.20
   0   3 -11 2719.23  153.08
   0  -3  11 2601.24  153.08
   0   3  11 2585.14  153.98
   0  -3  11 2563.34  149.99
   0   3  11 2654.43  152.18
   0  -3 -11 2664.93  153.08
   0   3 -11 2546.45  150.08
  -1   3  11  295.37   22.50
   1   3 -11  317.17   21.60
   1  -3  11  314.37   21.60
  -1  -3 -11  317.47   21.80
  -1   3  11  309.77   22.00
  -1   3 -11  290.27   22.20
   1   3  11  315.77   23.70
  -1  -3  11  298.77   22.50
   1   3  11  322.37   21.10
  -1  -3  11  321.97   21.00
   1  -3 -11  321.07   22.60
  -2   3  11   28.10    6.40
  -2  -3 -11   23.20    5.10
  -2  -3 -11   35.10    6.30
   2  -3  11   36.50    3.80
   2  -3  11   34.30    5.80
  -2   3  11   23.50    6.00
   2   3 -11   25.10    5.10
  -2  -3  11   30.10    6.10
  -2  -3  11   35.30    7.20
   2  -3 -11   41.30    7.60
  -2   3 -11   26.60    6.20
   2   3  11   27.60    5.30
   2   3  11   18.50    6.20
  -3   3  11  196.18   17.90
  -3   3  11  226.38   22.10
   3  -3  11  217.68   17.10
  -3  -3 -11  209.08   17.70
   3   3 -11  213.98   16.40
  -3  -3 -11  215.48   16.80
   3  -3  11  220.18   15.50
  -3   3 -11  236.48   19.10
   3  -3 -11  223.98   21.40
  -3  -3  11  175.58   20.30
  -3  -3  11  174.98   19.40
   3   3  11  229.68   17.00
   3   3  11  209.48   23.20
  -3   3 -11  210.48   15.10
   4  -3  11   55.89    9.20
   4  -3  11   44.40   11.20
  -4   3  11   38.40    8.50
  -4  -3 -11   35.00    7.90
  -4   3  11   32.40    9.00
   4  -3  11   34.80    6.70
   4   3  11   42.00    8.20
  -4  -3  11   32.60    9.50
   4  -3 -11   30.50    8.30
   4   3  11   37.90   10.70
  -4   3 -11   29.70    8.10
  -4   3 -11   50.59    7.60
  -4  -3  11   28.30    8.60
  -5   3  11   10.20    7.40
  -5  -3 -11   27.60    7.90
   5  -3  11   20.70    9.10
  -5   3  11    8.90    6.00
   5  -3  11   18.40    6.10
  -5  -3 -11   22.60    6.70
  -5  -3 -11   14.70    5.70
  -5   3 -11   17.20    7.00
   5   3  11   17.60    9.00
   5   3  11   19.00    7.20
   5   3  11    4.10    5.00
   5  -3 -11    3.80    5.20
  -5  -3  11    9.40    6.90
  -5  -3  11   13.40    7.00
  -5   3 -11   10.60    5.10
   6  -3  11    9.90    8.10
  -6  -3 -11    8.00    6.60
  -6   3  11    9.10    6.70
  -6  -3 -11   16.60    7.20
  -6   3  11    3.20    7.30
  -6  -3  11    3.50    6.50
   6   3  11    4.20    8.10
  -6   3 -11   20.30    8.80
   6   3  11    6.60    6.40
  -6  -3  11   12.70    8.30
   6  -3 -11    6.00    6.30
  -7  -3 -11   20.90    9.70
  -7   3  11   65.79   17.30
   7  -3  11   43.30   13.90
  -7  -3 -11   37.20   10.00
  -7  -3  11   38.30   13.20
   7  -3 -11   22.10    8.90
   7   3  11   17.40   12.70
   7   3  11   38.20   10.80
  -7  -3  11   32.00   11.90
   0  -4  11   63.49    8.30
   0   4 -11   61.89    4.40
   0   4 -11   66.19    8.70
   0  -4 -11   86.19    9.60
   0   4  11   68.09    9.70
   0  -4  11   63.09    4.30
   0   4  11   61.89    7.60
   0   4 -11   63.19    4.30
   1  -4  11   82.49    9.50
   1   4 -11   96.69   10.40
  -1  -4 -11  100.99   10.60
  -1   4  11   93.19   11.00
  -1   4  11  100.29   11.20
   1  -4 -11  106.39   11.70
   1   4  11  101.99   12.70
  -1  -4  11   97.69    8.30
  -1  -4  11   79.49   10.90
  -1   4 -11  110.99   12.10
   1   4  11   93.49    9.90
   2   4 -11   97.49   10.80
  -2   4  11  118.69   13.90
  -2  -4 -11  121.39   11.90
  -2   4  11  129.49   13.90
  -2  -4 -11  131.19   13.30
   2  -4  11  106.99    7.70
   2  -4  11  114.59   10.10
   2  -4 -11  105.59   13.40
   2   4  11  115.59   15.00
  -2   4 -11  133.09   14.40
   2   4  11  122.89   12.10
  -2  -4  11  108.99   13.50
  -2  -4  11  154.68   14.00
  -3  -4 -11   37.70    7.70
   3  -4  11   49.70    7.60
  -3   4  11   33.00    7.70
   3  -4  11   55.39    6.50
  -3   4  11   39.30    9.10
   3   4 -11   36.10    6.70
  -3  -4 -11   52.19    7.50
  -3  -4  11   41.60    8.10
   3   4  11   31.60    9.40
   3  -4 -11   57.79   10.00
  -3  -4  11   52.09   10.40
  -3   4 -11   36.90    5.50
   3   4  11   40.20    7.10
  -3   4 -11   66.99   10.60
   4  -4  11   97.79   12.40
  -4  -4 -11  120.09   13.40
   4   4 -11  114.49   12.30
  -4   4  11  109.89   14.50
  -4   4  11  119.09   16.90
   4  -4  11   99.79   16.60
   4  -4  11  125.39   13.10
  -4  -4 -11  130.89   15.80
   4  -4 -11  127.69   15.90
   4   4  11  119.49   18.00
  -4   4 -11  100.09   11.70
  -4  -4  11   96.09   14.60
   4   4  11  105.09   13.10
  -4   4 -11   88.19   13.90
  -4  -4  11  106.09   16.60
  -5  -4 -11   13.30    5.40
  -5  -4 -11    6.70    5.40
  -5   4  11   14.70    6.80
   5  -4  11   10.50    7.10
  -5   4  11   12.50    7.80
   5  -4 -11   -5.20    3.90
  -5  -4  11    1.70    5.50
   5   4  11    5.20    6.70
  -5   4 -11    1.30    5.00
   5   4  11   10.60    5.70
  -5  -4  11   -3.30    4.40
   6  -4  11   21.60    9.70
  -6  -4 -11   18.30    7.00
  -6   4  11   24.50    9.90
  -6   4  11   22.20   10.00
  -6  -4 -11   22.60    9.00
   6   4  11   14.00   10.70
  -6  -4  11   11.40    7.80
   6   4  11    9.10    6.60
  -6   4 -11   27.50    8.80
   6  -4 -11   31.10   10.20
  -6  -4  11   11.40    8.00
  -7  -4 -11   10.40    8.70
  -7  -4 -11   22.80    8.20
   7  -4  11   31.60   12.00
  -7  -4  11   22.90   11.80
   7  -4 -11    8.40    7.70
   7   4  11   26.20    9.60
  -7  -4  11   25.90   10.80
   7   4  11   45.90   15.70
   0  -5 -11    7.30    3.30
   0   5 -11    4.70    1.10
   0   5  11    5.30    3.20
   0   5 -11    5.60    3.20
   0   5 -11    5.80    1.00
   0   5  11    8.20    4.30
   0  -5  11    3.60    2.80
  -1   5  11   26.00    5.70
  -1   5  11   32.40    6.60
   1  -5  11   34.20    5.70
  -1  -5 -11   47.60    6.80
   1   5 -11   24.20    5.10
   1   5  11   53.89    9.20
   1   5  11   23.80    5.10
  -1  -5  11   32.50    4.70
   1  -5 -11   25.40    5.80
  -1   5 -11   35.00    6.80
  -1  -5  11   30.10    6.60
   2  -5  11   22.10    4.60
  -2   5  11   20.30    5.90
   2   5 -11   31.00    5.40
  -2  -5 -11   16.40    5.00
   2  -5  11   24.10    2.60
   2   5  11   24.50    5.60
  -2  -5  11   19.60    5.00
   2  -5 -11   18.10    5.90
  -2   5 -11   28.60    6.90
  -2   5 -11   26.50    2.60
   2   5  11   18.70    7.10
  -2  -5  11   25.10    7.00
  -3  -5 -11   18.80    5.80
   3  -5  11   24.80    5.10
  -3   5  11   25.80    6.50
  -3   5  11   26.90    7.50
  -3  -5 -11   23.30    5.20
   3   5 -11   18.70    4.70
  -3   5 -11   13.90    5.60
   3   5  11   18.50    7.90
   3  -5 -11   28.30    7.30
   3   5  11   20.60    5.50
  -3   5 -11   26.10    5.00
  -3  -5  11   14.20    5.90
  -3  -5  11   22.30    6.30
  -4   5  11   40.70   10.00
  -4   5  11   44.30    8.90
  -4  -5 -11   57.89   10.70
  -4  -5 -11   27.30    6.20
   4  -5  11   32.80   10.20
  -4  -5  11   41.70    9.10
  -4  -5  11   22.30    8.80
   4  -5 -11   25.40    7.70
   4   5  11   38.20   10.70
  -4   5 -11   42.90    9.70
   4   5  11   63.79   10.00
  -5  -5 -11   23.30    8.00
   5  -5  11   39.80   12.00
  -5   5  11   28.80    9.70
  -5   5  11   64.89   12.00
   5   5  11   42.60    9.30
  -5   5 -11   21.00    9.30
   5  -5 -11   40.20   10.10
  -5  -5  11   43.20   10.80
   5   5  11   43.60   12.30
  -5  -5  11   28.40    9.40
   6  -5  11   74.39   16.30
  -6   5  11   38.30   12.00
  -6  -5 -11   59.49   12.70
  -6  -5  11   25.00   10.80
  -6   5 -11   52.39   12.10
  -6  -5  11   70.59   14.60
   6   5  11   50.79   15.50
   6  -5 -11   52.09   12.50
   6   5  11   54.99   11.20
   7  -5  11   38.00   14.60
   7  -5 -11   40.80   12.40
   0   6  11    5.30    3.30
   0   6  11   -1.20    2.90
   0   6 -11   11.80    1.60
   0  -6 -11    6.40    3.70
   0   6 -11    8.50    3.60
   0   6 -11    7.20    1.70
   0  -6  11   12.40    4.10
   1   6 -11    1.30    2.50
  -1  -6 -11    1.00    2.40
  -1   6  11    0.60    2.30
  -1   6  11    4.90    3.20
   1   6 -11    1.50    2.00
   1  -6  11    0.70    2.40
  -1  -6  11    3.00    3.30
   1   6  11    1.70    2.70
  -1  -6  11   -1.20    1.50
  -1   6 -11    5.90    3.60
   1   6  11    0.80    3.70
   1  -6 -11    6.90    3.70
  -2  -6 -11   25.70    5.20
   2  -6  11   27.80    4.90
  -2   6  11   25.60    6.60
  -2   6  11   22.80    5.50
  -2  -6 -11   17.50    5.30
   2   6 -11   28.00    5.40
  -2   6 -11   23.20    6.80
  -2  -6  11   66.49   10.70
  -2  -6  11   23.40    5.20
   2  -6 -11   41.50    8.20
   2   6  11   24.70    7.40
   2   6  11   36.70    6.70
  -3  -6 -11    6.10    4.40
  -3  -6 -11   17.80    4.70
   3   6 -11   12.40    3.90
   3  -6  11   13.50    7.70
  -3   6  11   20.20    6.80
  -3   6  11   15.40    5.40
  -3   6 -11   13.70    5.80
   3   6  11   21.10    7.90
  -3  -6  11   22.70    7.70
  -3  -6  11   19.40    6.20
   3   6  11   11.90    4.70
   3  -6 -11   11.50    5.80
  -4   6  11   25.50    8.60
  -4   6  11   36.80    8.60
  -4  -6 -11   29.30    7.90
   4  -6  11   32.90   10.20
  -4  -6  11   30.60    8.70
   4   6  11   19.80    8.80
  -4   6 -11   34.40    9.00
   4  -6 -11   20.60    7.80
  -4  -6  11   32.40    9.30
   4   6  11   40.30    8.00
  -5  -6 -11   31.30    8.70
  -5   6  11   27.90   10.50
   5  -6  11   44.10   12.40
  -5  -6  11   40.30   10.30
   5   6  11   47.50   12.90
   5   6  11   37.40    8.90
   5  -6 -11   46.90   11.30
  -5   6 -11   27.00    9.10
  -5  -6  11   32.20   10.70
  -6  -6 -11   43.30   11.50
   6  -6  11   27.60   12.40
  -6   6  11   37.90   12.00
  -6   6 -11   35.20   10.80
   6   6  11   37.20   14.40
  -6  -6  11   35.30   11.40
   6  -6 -11   37.50   11.50
  -6  -6  11   28.80   11.80
   6   6  11   14.40    7.50
   0  -7  11  369.16   24.40
   0   7  11  311.07   25.40
   0   7  11  335.07   24.40
   0   7 -11  369.06   24.90
   0   7 -11  327.37   20.40
   0  -7 -11  349.96   24.50
  -1   7  11   80.49   11.00
   1   7 -11   83.89    8.30
  -1  -7 -11   75.09    9.50
   1   7 -11   65.49    9.20
  -1   7  11  112.29   12.70
   1  -7  11   93.39    9.70
  -1  -7  11   77.39    6.90
   1  -7 -11   82.19   11.20
  -1   7 -11   99.49   12.00
   1   7  11   74.79   10.10
  -1  -7  11  102.89   12.30
   1   7  11   71.09   11.70
   2   7 -11   94.49   10.90
  -2  -7 -11  128.59   11.70
   2  -7  11   93.19    8.50
  -2   7  11  110.09   12.50
  -2  -7 -11   95.69   12.00
  -2   7  11   90.09   12.60
   2   7 -11  114.29   10.90
   2   7  11   83.79   14.00
   2   7  11   84.39   11.20
  -2   7 -11   77.09   12.20
  -2  -7  11   98.79   13.60
  -2  -7  11  119.69   11.60
   2  -7 -11   84.69   12.50
  -3   7  11    4.30    3.00
  -3   7  11    8.90    5.30
   3  -7  11    7.30    6.70
  -3  -7 -11   -1.30    3.40
   3   7 -11    5.60    4.10
  -3  -7 -11   -1.40    2.50
  -3   7 -11    0.90    4.80
   3  -7 -11    4.40    4.90
   3   7  11    6.20    6.10
  -3  -7  11   -5.40    2.50
  -3  -7  11    3.70    4.60
   3   7  11    0.30    3.30
  -4  -7 -11   11.30    6.00
  -4   7  11    2.80    4.40
   4   7 -11   18.30    6.60
  -4   7  11    7.50    6.00
   4  -7  11    7.40    7.10
   4  -7 -11    7.80    6.60
  -4  -7  11    8.70    5.00
  -4  -7  11    5.80    5.90
  -4   7 -11   11.50    6.10
   4   7  11   15.40    7.80
   4   7  11    4.20    4.50
   5   7 -11   29.50    9.10
   5  -7  11   21.80   11.20
  -5   7  11   12.00    7.50
  -5  -7 -11   20.90    8.10
   5   7  11   18.40    9.70
   5  -7 -11   16.60    8.70
  -5  -7  11    6.80    7.30
  -5   7 -11   20.90    9.20
   5   7  11   29.10    8.10
  -5  -7  11   18.90    7.90
   6   7 -11    2.10    5.70
  -6  -7 -11   36.70   10.80
  -6   7  11   31.50   11.90
   6  -7  11   29.10   13.60
  -6   7 -11   18.00    9.60
   6  -7 -11   25.60   10.20
  -6  -7  11   29.40    9.60
  -6  -7  11   17.00    9.50
   6   7  11   24.50    9.10
   6   7  11   24.80   12.10
   0   8 -11    1.90    2.40
   0   8  11    0.90    3.20
   0  -8  11   -0.80    2.60
   0   8 -11    0.70    2.90
   0   8  11    2.50    3.80
   0  -8 -11    2.10    3.20
   1   8 -11  201.88   14.60
  -1   8  11  221.38   17.90
   1  -8  11  198.88   15.50
   1   8 -11  210.18   16.40
  -1   8  11  199.98   17.60
  -1   8 -11  213.18   20.40
   1   8  11  210.08   17.20
   1   8  11  184.98   21.40
   1  -8 -11  205.78   18.00
  -1  -8  11  244.68   18.70
  -2   8  11   24.00    6.20
  -2  -8 -11   28.80    5.40
   2  -8  11   19.90    7.60
  -2   8  11   15.10    5.90
  -2  -8 -11   31.10    7.00
   2   8 -11   29.80    5.40
   2   8 -11   29.30    5.80
  -2  -8  11   41.20    9.10
   2  -8 -11   20.30    6.80
   2   8  11   16.80    7.30
  -2  -8  11   20.40    5.00
  -2   8 -11   13.00    5.80
   2   8  11   19.80    5.90
  -3   8  11   -1.10    4.80
  -3  -8 -11   11.30    5.40
   3  -8  11   13.10    7.50
  -3   8  11    0.80    3.30
   3   8 -11    6.70    4.60
   3   8  11   11.00    7.10
   3   8  11    5.20    4.60
  -3  -8  11    9.40    6.80
  -3  -8  11   10.30    4.50
  -3   8 -11    3.40    5.10
   3  -8 -11    3.30    4.80
   4   8 -11   11.60    6.30
   4  -8  11   19.10    9.10
  -4   8  11   10.50    7.50
  -4  -8 -11    5.60    5.60
  -4  -8  11   10.70    6.20
   4   8  11   16.90    6.40
  -4  -8  11   11.50    8.00
   4  -8 -11   15.20    8.30
   4   8  11    6.60    6.80
  -4   8 -11    7.70    6.30
   5   8 -11   10.80    7.30
   5  -8  11    3.20    7.90
  -5  -8 -11   -4.50    5.10
  -5   8  11    3.60    6.40
   5   8  11    1.10    8.50
   5  -8 -11   -5.80    5.80
  -5   8 -11    8.30    6.10
   5   8  11   25.40    7.90
  -5  -8  11    0.30    6.00
  -5  -8  11    4.40    6.30
  -6   8  11   -2.80    6.90
   6  -8  11    1.70    9.20
  -6  -8 -11   13.30    8.10
   6   8 -11    4.00    7.10
  -6  -8  11   -0.30    7.70
   6   8  11   20.70    8.80
  -6  -8  11    9.80    8.60
   6   8  11    2.80    8.70
   6  -8 -11   19.10    9.70
   0   9 -11   23.70    6.20
   0  -9 -11   27.70    6.60
   0   9  11   19.00    5.80
   0   9  11   39.10    8.20
   0  -9  11   24.20    5.70
  -1  -9 -11   16.90    4.90
   1   9 -11   35.40    6.90
   1   9 -11   37.80    5.30
  -1   9  11   25.50    6.80
   1   9  11   42.50    7.60
   1   9  11   16.50    7.10
   1  -9 -11   33.20    7.80
  -1   9 -11   23.00    6.60
  -1  -9  11   35.80    7.90
   2   9 -11   33.90    6.70
   2   9 -11   54.59    8.50
  -2  -9 -11   44.20    8.40
  -2   9  11   32.50    8.20
  -2  -9 -11   52.49    7.10
   2  -9  11   48.50   11.50
   2   9  11   45.00   10.60
   2   9  11   38.60    8.20
  -2   9 -11   67.19   11.10
   2  -9 -11   45.30    9.30
  -2  -9  11   41.10    9.20
  -2  -9  11   39.20    6.50
   3   9 -11   95.69   12.10
  -3   9  11   83.79   11.40
  -3   9  11  115.29   16.30
  -3  -9 -11   96.69   14.10
   3  -9  11   78.49   15.60
   3  -9 -11  100.39   15.10
  -3  -9  11   86.99   14.80
   3   9  11   68.79   11.20
  -3   9 -11   77.39   13.50
   3   9  11   88.19   16.10
  -3  -9  11   77.39   10.70
  -4  -9 -11   27.70    9.30
  -4   9  11   41.00   10.80
   4  -9  11   31.50   10.90
   4   9 -11   27.50    8.40
  -4  -9  11   34.60    8.50
  -4  -9  11   29.40    9.90
[truncated: 286,829 more chars]
